# Supplementary material for: Focused ultrasound excites cortical neurons via mechanosensitive calcium accumulation and ion channel amplification
Source: Nat Commun. 2022 Jan 25;13:493. doi: 10.1038/s41467-022-28040-1 (PMC8789820; doi:10.1038/s41467-022-28040-1)
Supplement: Supplementary file 6 — Source Data [file 41467_2022_28040_MOESM6_ESM.zip]

Archive with 542 entries (477 files):
- Raw D_NatC_averaged/
- Raw D_NatC_averaged/Fig1/
- Raw D_NatC_averaged/Fig2/
- Raw D_NatC_averaged/Fig3/
- Raw D_NatC_averaged/Fig4/
- Raw D_NatC_averaged/Fig5/
- Raw D_NatC_averaged/Fig6/
- Raw D_NatC_averaged/Fig7/
- Raw D_NatC_averaged/FigS1/
- Raw D_NatC_averaged/FigS2/
- Raw D_NatC_averaged/FigS3/
- Raw D_NatC_averaged/FigS4/
- Raw D_NatC_averaged/FigS5/
- Raw D_NatC_averaged/FigS6/
- Raw D_NatC_averaged/FigS7/
- Raw D_NatC_averaged/FigS8/
- Raw D_NatC_averaged/FigS9/
- Raw D_NatC_averaged/FigS10/
- Raw D_NatC_averaged/FigS11/
- Raw D_NatC_averaged/Note for data structure.rtf
- __MACOSX/Raw D_NatC_averaged/._Note for data structure.rtf
- Raw D_NatC_averaged/._Note for data structure.rtf
- Raw D_NatC_averaged/Fig1/d-h_responses/
- Raw D_NatC_averaged/Fig1/b_pressure profile/
- Raw D_NatC_averaged/Fig2/d_degassing/
- Raw D_NatC_averaged/Fig2/c_temperature_mcherry/
- Raw D_NatC_averaged/Fig2/b_temperature/
- Raw D_NatC_averaged/Fig2/h-i_actin/
- Raw D_NatC_averaged/Fig2/j_synaptic blocker/
- Raw D_NatC_averaged/Fig2/e-g_UltraSp/
- Raw D_NatC_averaged/Fig3/a-b_TTX/
- Raw D_NatC_averaged/Fig3/c-e_voltage/
- Raw D_NatC_averaged/Fig4/b-c_Gd/
- Raw D_NatC_averaged/Fig4/d_RR/
- Raw D_NatC_averaged/Fig4/e_sura/
- Raw D_NatC_averaged/Fig4/f_GsMtx/
- Raw D_NatC_averaged/Fig5/g_crispr_c1/
- Raw D_NatC_averaged/Fig5/c_crispr_m7/
- Raw D_NatC_averaged/Fig5/d_crispr_p1/
- Raw D_NatC_averaged/Fig5/e_crispr_p2/
- Raw D_NatC_averaged/Fig5/f_crispr_piezo/
- Raw D_NatC_averaged/Fig6/b_crispr_m4/
- Raw D_NatC_averaged/Fig6/c_t-type/
- Raw D_NatC_averaged/Fig7/P2/
- Raw D_NatC_averaged/Fig7/C1/
- Raw D_NatC_averaged/Fig7/M4/
- Raw D_NatC_averaged/FigS1/a-b_TTX/
- Raw D_NatC_averaged/FigS1/c-g_pulsed/
- Raw D_NatC_averaged/FigS2/before.jpg
- __MACOSX/Raw D_NatC_averaged/FigS2/._before.jpg
- Raw D_NatC_averaged/FigS2/._before.jpg
- Raw D_NatC_averaged/FigS2/after.jpg
- __MACOSX/Raw D_NatC_averaged/FigS2/._after.jpg
- Raw D_NatC_averaged/FigS2/._after.jpg
- Raw D_NatC_averaged/FigS2/via.xlsx
- __MACOSX/Raw D_NatC_averaged/FigS2/._via.xlsx
- Raw D_NatC_averaged/FigS2/._via.xlsx
- Raw D_NatC_averaged/FigS2/Ca concentration.xlsx
- __MACOSX/Raw D_NatC_averaged/FigS2/._Ca concentration.xlsx
- Raw D_NatC_averaged/FigS2/._Ca concentration.xlsx
- Raw D_NatC_averaged/FigS3/fdata.mat
- __MACOSX/Raw D_NatC_averaged/FigS3/._fdata.mat
- Raw D_NatC_averaged/FigS3/._fdata.mat
- Raw D_NatC_averaged/FigS4/chirp.mat
- __MACOSX/Raw D_NatC_averaged/FigS4/._chirp.mat
- Raw D_NatC_averaged/FigS4/._chirp.mat
- Raw D_NatC_averaged/FigS4/ctr.mat
- __MACOSX/Raw D_NatC_averaged/FigS4/._ctr.mat
- Raw D_NatC_averaged/FigS4/._ctr.mat
- Raw D_NatC_averaged/FigS5/a_temp/
- Raw D_NatC_averaged/FigS5/c-d_high speed/
- Raw D_NatC_averaged/FigS5/e_spon_cytoD/
- Raw D_NatC_averaged/FigS6/a_voltage/
- Raw D_NatC_averaged/FigS6/b_voltage_spon/
- Raw D_NatC_averaged/FigS6/c-d_spiking hek/
- Raw D_NatC_averaged/FigS7/ctr.mat
- __MACOSX/Raw D_NatC_averaged/FigS7/._ctr.mat
- Raw D_NatC_averaged/FigS7/._ctr.mat
- Raw D_NatC_averaged/FigS7/ER ca free.mat
- __MACOSX/Raw D_NatC_averaged/FigS7/._ER ca free.mat
- Raw D_NatC_averaged/FigS7/._ER ca free.mat
- Raw D_NatC_averaged/FigS7/extra ca free.mat
- __MACOSX/Raw D_NatC_averaged/FigS7/._extra ca free.mat
- Raw D_NatC_averaged/FigS7/._extra ca free.mat
- Raw D_NatC_averaged/FigS7/extra er ca free.mat
- __MACOSX/Raw D_NatC_averaged/FigS7/._extra er ca free.mat
- Raw D_NatC_averaged/FigS7/._extra er ca free.mat
- Raw D_NatC_averaged/FigS8/a/
- Raw D_NatC_averaged/FigS8/b/
- Raw D_NatC_averaged/FigS8/c/
- Raw D_NatC_averaged/FigS8/d/
- Raw D_NatC_averaged/FigS8/e/
- Raw D_NatC_averaged/FigS9/a_crispr effi/
- Raw D_NatC_averaged/FigS9/b_non targeting/
- Raw D_NatC_averaged/FigS9/c-d_spon/
- Raw D_NatC_averaged/FigS10/t-type/
- Raw D_NatC_averaged/FigS10/m4/
- Raw D_NatC_averaged/FigS11/ctr.mat
- __MACOSX/Raw D_NatC_averaged/FigS11/._ctr.mat
- Raw D_NatC_averaged/FigS11/._ctr.mat
- Raw D_NatC_averaged/FigS11/v1.mat
- __MACOSX/Raw D_NatC_averaged/FigS11/._v1.mat
- Raw D_NatC_averaged/FigS11/._v1.mat
- Raw D_NatC_averaged/Fig1/d-h_responses/intensity/
- Raw D_NatC_averaged/Fig1/d-h_responses/pulse duration/
- Raw D_NatC_averaged/Fig1/b_pressure profile/profile(0.06-0.25).fig
- Raw D_NatC_averaged/Fig1/b_pressure profile/93_smooth.mat
- __MACOSX/Raw D_NatC_averaged/Fig1/b_pressure profile/._93_smooth.mat
- Raw D_NatC_averaged/Fig1/b_pressure profile/._93_smooth.mat
- Raw D_NatC_averaged/Fig2/d_degassing/ctr.mat
- __MACOSX/Raw D_NatC_averaged/Fig2/d_degassing/._ctr.mat
- Raw D_NatC_averaged/Fig2/d_degassing/._ctr.mat
- Raw D_NatC_averaged/Fig2/d_degassing/deg.mat
- __MACOSX/Raw D_NatC_averaged/Fig2/d_degassing/._deg.mat
- Raw D_NatC_averaged/Fig2/d_degassing/._deg.mat
- Raw D_NatC_averaged/Fig2/c_temperature_mcherry/fdata_gcamp.mat
- __MACOSX/Raw D_NatC_averaged/Fig2/c_temperature_mcherry/._fdata_gcamp.mat
- Raw D_NatC_averaged/Fig2/c_temperature_mcherry/fdata_mcherry.mat
- __MACOSX/Raw D_NatC_averaged/Fig2/c_temperature_mcherry/._fdata_mcherry.mat
- Raw D_NatC_averaged/Fig2/c_temperature_mcherry/._fdata_gcamp.mat
- Raw D_NatC_averaged/Fig2/c_temperature_mcherry/._fdata_mcherry.mat
- Raw D_NatC_averaged/Fig2/b_temperature/3MHz_1000ms_5 sec
- Raw D_NatC_averaged/Fig2/b_temperature/3MHz_1000ms_5sec_wo cell
- Raw D_NatC_averaged/Fig2/b_temperature/3MHz_1000ms_10 sec
- Raw D_NatC_averaged/Fig2/b_temperature/3MHz_1000ms_10 sec_2
- Raw D_NatC_averaged/Fig2/b_temperature/3MHz_1000ms_10 sec_wo cell
- Raw D_NatC_averaged/Fig2/b_temperature/300kHz_ctr
- Raw D_NatC_averaged/Fig2/b_temperature/500ms_1sec
- Raw D_NatC_averaged/Fig2/b_temperature/500ms_2sec
- Raw D_NatC_averaged/Fig2/b_temperature/1000ms_5sec
- Raw D_NatC_averaged/Fig2/b_temperature/1000ms_5sec_2
- Raw D_NatC_averaged/Fig2/b_temperature/1000ms_5sec_wo cell
- Raw D_NatC_averaged/Fig2/b_temperature/1000ms_5sec_wo cell_2
- Raw D_NatC_averaged/Fig2/b_temperature/1000ms_10sec
- Raw D_NatC_averaged/Fig2/b_temperature/1000ms_10sec_2
- Raw D_NatC_averaged/Fig2/b_temperature/1000ms_10sec_wo cell
- Raw D_NatC_averaged/Fig2/b_temperature/ctr
- Raw D_NatC_averaged/Fig2/h-i_actin/cyto.mat
- __MACOSX/Raw D_NatC_averaged/Fig2/h-i_actin/._cyto.mat
- Raw D_NatC_averaged/Fig2/h-i_actin/._cyto.mat
- Raw D_NatC_averaged/Fig2/h-i_actin/Ctr_1_actin.jpg
- __MACOSX/Raw D_NatC_averaged/Fig2/h-i_actin/._Ctr_1_actin.jpg
- Raw D_NatC_averaged/Fig2/h-i_actin/._Ctr_1_actin.jpg
- Raw D_NatC_averaged/Fig2/h-i_actin/ctr.mat
- __MACOSX/Raw D_NatC_averaged/Fig2/h-i_actin/._ctr.mat
- Raw D_NatC_averaged/Fig2/h-i_actin/._ctr.mat
- Raw D_NatC_averaged/Fig2/h-i_actin/1uM_4_actin.jpg
- __MACOSX/Raw D_NatC_averaged/Fig2/h-i_actin/._1uM_4_actin.jpg
- Raw D_NatC_averaged/Fig2/h-i_actin/._1uM_4_actin.jpg
- Raw D_NatC_averaged/Fig2/j_synaptic blocker/after.mat
- __MACOSX/Raw D_NatC_averaged/Fig2/j_synaptic blocker/._after.mat
- Raw D_NatC_averaged/Fig2/j_synaptic blocker/._after.mat
- Raw D_NatC_averaged/Fig2/j_synaptic blocker/before.mat
- __MACOSX/Raw D_NatC_averaged/Fig2/j_synaptic blocker/._before.mat
- Raw D_NatC_averaged/Fig2/j_synaptic blocker/._before.mat
- Raw D_NatC_averaged/Fig2/e-g_UltraSp/g.avi
- Raw D_NatC_averaged/Fig2/e-g_UltraSp/c.avi
- __MACOSX/Raw D_NatC_averaged/Fig2/e-g_UltraSp/._c.avi
- Raw D_NatC_averaged/Fig2/e-g_UltraSp/._c.avi
- Raw D_NatC_averaged/Fig2/e-g_UltraSp/f.avi
- __MACOSX/Raw D_NatC_averaged/Fig2/e-g_UltraSp/._f.avi
- Raw D_NatC_averaged/Fig2/e-g_UltraSp/._f.avi
- Raw D_NatC_averaged/Fig3/a-b_TTX/before.mat
- __MACOSX/Raw D_NatC_averaged/Fig3/a-b_TTX/._before.mat
- Raw D_NatC_averaged/Fig3/a-b_TTX/._before.mat
- Raw D_NatC_averaged/Fig3/a-b_TTX/TTX.mat
- __MACOSX/Raw D_NatC_averaged/Fig3/a-b_TTX/._TTX.mat
- Raw D_NatC_averaged/Fig3/a-b_TTX/._TTX.mat
- Raw D_NatC_averaged/Fig3/a-b_TTX/wash.mat
- __MACOSX/Raw D_NatC_averaged/Fig3/a-b_TTX/._wash.mat
- Raw D_NatC_averaged/Fig3/a-b_TTX/._wash.mat
- Raw D_NatC_averaged/Fig3/c-e_voltage/Ace.mat
- __MACOSX/Raw D_NatC_averaged/Fig3/c-e_voltage/._Ace.mat
- Raw D_NatC_averaged/Fig3/c-e_voltage/._Ace.mat
- Raw D_NatC_averaged/Fig3/c-e_voltage/Ace_wo_Ca.mat
- __MACOSX/Raw D_NatC_averaged/Fig3/c-e_voltage/._Ace_wo_Ca.mat
- Raw D_NatC_averaged/Fig3/c-e_voltage/._Ace_wo_Ca.mat
- Raw D_NatC_averaged/Fig4/b-c_Gd/ctr.mat
- __MACOSX/Raw D_NatC_averaged/Fig4/b-c_Gd/._ctr.mat
- Raw D_NatC_averaged/Fig4/b-c_Gd/._ctr.mat
- Raw D_NatC_averaged/Fig4/b-c_Gd/gd.mat
- __MACOSX/Raw D_NatC_averaged/Fig4/b-c_Gd/._gd.mat
- Raw D_NatC_averaged/Fig4/b-c_Gd/._gd.mat
- Raw D_NatC_averaged/Fig4/b-c_Gd/wash.mat
- __MACOSX/Raw D_NatC_averaged/Fig4/b-c_Gd/._wash.mat
- Raw D_NatC_averaged/Fig4/b-c_Gd/._wash.mat
- Raw D_NatC_averaged/Fig4/d_RR/ctr.mat
- __MACOSX/Raw D_NatC_averaged/Fig4/d_RR/._ctr.mat
- Raw D_NatC_averaged/Fig4/d_RR/._ctr.mat
- Raw D_NatC_averaged/Fig4/d_RR/rr.mat
- __MACOSX/Raw D_NatC_averaged/Fig4/d_RR/._rr.mat
- Raw D_NatC_averaged/Fig4/d_RR/._rr.mat
- Raw D_NatC_averaged/Fig4/e_sura/ctr.mat
- __MACOSX/Raw D_NatC_averaged/Fig4/e_sura/._ctr.mat
- Raw D_NatC_averaged/Fig4/e_sura/._ctr.mat
- Raw D_NatC_averaged/Fig4/e_sura/sura.mat
- __MACOSX/Raw D_NatC_averaged/Fig4/e_sura/._sura.mat
- Raw D_NatC_averaged/Fig4/e_sura/._sura.mat
- Raw D_NatC_averaged/Fig4/f_GsMtx/ctr.mat
- __MACOSX/Raw D_NatC_averaged/Fig4/f_GsMtx/._ctr.mat
- Raw D_NatC_averaged/Fig4/f_GsMtx/._ctr.mat
- Raw D_NatC_averaged/Fig4/f_GsMtx/gs.mat
- __MACOSX/Raw D_NatC_averaged/Fig4/f_GsMtx/._gs.mat
- Raw D_NatC_averaged/Fig4/f_GsMtx/._gs.mat
- Raw D_NatC_averaged/Fig5/g_crispr_c1/ctr.mat
- __MACOSX/Raw D_NatC_averaged/Fig5/g_crispr_c1/._ctr.mat
- Raw D_NatC_averaged/Fig5/g_crispr_c1/._ctr.mat
- Raw D_NatC_averaged/Fig5/g_crispr_c1/c1.mat
- __MACOSX/Raw D_NatC_averaged/Fig5/g_crispr_c1/._c1.mat
- Raw D_NatC_averaged/Fig5/g_crispr_c1/._c1.mat
- Raw D_NatC_averaged/Fig5/c_crispr_m7/ctr.mat
- __MACOSX/Raw D_NatC_averaged/Fig5/c_crispr_m7/._ctr.mat
- Raw D_NatC_averaged/Fig5/c_crispr_m7/._ctr.mat
- Raw D_NatC_averaged/Fig5/c_crispr_m7/m7.mat
- __MACOSX/Raw D_NatC_averaged/Fig5/c_crispr_m7/._m7.mat
- Raw D_NatC_averaged/Fig5/c_crispr_m7/._m7.mat
- Raw D_NatC_averaged/Fig5/d_crispr_p1/ctr.mat
- __MACOSX/Raw D_NatC_averaged/Fig5/d_crispr_p1/._ctr.mat
- Raw D_NatC_averaged/Fig5/d_crispr_p1/._ctr.mat
- Raw D_NatC_averaged/Fig5/d_crispr_p1/p1.mat
- __MACOSX/Raw D_NatC_averaged/Fig5/d_crispr_p1/._p1.mat
- Raw D_NatC_averaged/Fig5/d_crispr_p1/._p1.mat
- Raw D_NatC_averaged/Fig5/e_crispr_p2/ctr.mat
- __MACOSX/Raw D_NatC_averaged/Fig5/e_crispr_p2/._ctr.mat
- Raw D_NatC_averaged/Fig5/e_crispr_p2/._ctr.mat
- Raw D_NatC_averaged/Fig5/e_crispr_p2/P2.mat
- __MACOSX/Raw D_NatC_averaged/Fig5/e_crispr_p2/._P2.mat
- Raw D_NatC_averaged/Fig5/e_crispr_p2/._P2.mat
- Raw D_NatC_averaged/Fig5/f_crispr_piezo/ctr.mat
- __MACOSX/Raw D_NatC_averaged/Fig5/f_crispr_piezo/._ctr.mat
- Raw D_NatC_averaged/Fig5/f_crispr_piezo/._ctr.mat
- Raw D_NatC_averaged/Fig5/f_crispr_piezo/pie1.mat
- __MACOSX/Raw D_NatC_averaged/Fig5/f_crispr_piezo/._pie1.mat
- Raw D_NatC_averaged/Fig5/f_crispr_piezo/._pie1.mat
- Raw D_NatC_averaged/Fig6/b_crispr_m4/ctr.mat
- __MACOSX/Raw D_NatC_averaged/Fig6/b_crispr_m4/._ctr.mat
- Raw D_NatC_averaged/Fig6/b_crispr_m4/._ctr.mat
- Raw D_NatC_averaged/Fig6/b_crispr_m4/m4.mat
- __MACOSX/Raw D_NatC_averaged/Fig6/b_crispr_m4/._m4.mat
- Raw D_NatC_averaged/Fig6/b_crispr_m4/._m4.mat
- Raw D_NatC_averaged/Fig6/c_t-type/ctr.mat
- __MACOSX/Raw D_NatC_averaged/Fig6/c_t-type/._ctr.mat
- Raw D_NatC_averaged/Fig6/c_t-type/._ctr.mat
- Raw D_NatC_averaged/Fig6/c_t-type/tta.mat
- __MACOSX/Raw D_NatC_averaged/Fig6/c_t-type/._tta.mat
- Raw D_NatC_averaged/Fig6/c_t-type/._tta.mat
- Raw D_NatC_averaged/Fig7/P2/ctr0.mat
- __MACOSX/Raw D_NatC_averaged/Fig7/P2/._ctr0.mat
- Raw D_NatC_averaged/Fig7/P2/._ctr0.mat
- Raw D_NatC_averaged/Fig7/P2/ctr3.mat
- __MACOSX/Raw D_NatC_averaged/Fig7/P2/._ctr3.mat
- Raw D_NatC_averaged/Fig7/P2/._ctr3.mat
- Raw D_NatC_averaged/Fig7/P2/ctr6.mat
- __MACOSX/Raw D_NatC_averaged/Fig7/P2/._ctr6.mat
- Raw D_NatC_averaged/Fig7/P2/._ctr6.mat
- Raw D_NatC_averaged/Fig7/P2/ctr9.mat
- __MACOSX/Raw D_NatC_averaged/Fig7/P2/._ctr9.mat
- Raw D_NatC_averaged/Fig7/P2/._ctr9.mat
- Raw D_NatC_averaged/Fig7/P2/ctr12.mat
- __MACOSX/Raw D_NatC_averaged/Fig7/P2/._ctr12.mat
- Raw D_NatC_averaged/Fig7/P2/._ctr12.mat
- Raw D_NatC_averaged/Fig7/P2/ctr15.mat
- __MACOSX/Raw D_NatC_averaged/Fig7/P2/._ctr15.mat
- Raw D_NatC_averaged/Fig7/P2/._ctr15.mat
- Raw D_NatC_averaged/Fig7/P2/k2_0.mat
- __MACOSX/Raw D_NatC_averaged/Fig7/P2/._k2_0.mat
- Raw D_NatC_averaged/Fig7/P2/._k2_0.mat
- Raw D_NatC_averaged/Fig7/P2/k2_3.mat
- __MACOSX/Raw D_NatC_averaged/Fig7/P2/._k2_3.mat
- Raw D_NatC_averaged/Fig7/P2/._k2_3.mat
- Raw D_NatC_averaged/Fig7/P2/k2_6.mat
- __MACOSX/Raw D_NatC_averaged/Fig7/P2/._k2_6.mat
- Raw D_NatC_averaged/Fig7/P2/._k2_6.mat
- Raw D_NatC_averaged/Fig7/P2/k2_9.mat
- __MACOSX/Raw D_NatC_averaged/Fig7/P2/._k2_9.mat
- Raw D_NatC_averaged/Fig7/P2/._k2_9.mat
- Raw D_NatC_averaged/Fig7/P2/k2_12.mat
- __MACOSX/Raw D_NatC_averaged/Fig7/P2/._k2_12.mat
- Raw D_NatC_averaged/Fig7/P2/._k2_12.mat
- Raw D_NatC_averaged/Fig7/P2/k2_15.mat
- __MACOSX/Raw D_NatC_averaged/Fig7/P2/._k2_15.mat
- Raw D_NatC_averaged/Fig7/P2/._k2_15.mat
- Raw D_NatC_averaged/Fig7/C1/TRPC1_15.mat
- __MACOSX/Raw D_NatC_averaged/Fig7/C1/._TRPC1_15.mat
- Raw D_NatC_averaged/Fig7/C1/._TRPC1_15.mat
- Raw D_NatC_averaged/Fig7/C1/ctr0.mat
- __MACOSX/Raw D_NatC_averaged/Fig7/C1/._ctr0.mat
- Raw D_NatC_averaged/Fig7/C1/._ctr0.mat
- Raw D_NatC_averaged/Fig7/C1/ctr3.mat
- __MACOSX/Raw D_NatC_averaged/Fig7/C1/._ctr3.mat
- Raw D_NatC_averaged/Fig7/C1/._ctr3.mat
- Raw D_NatC_averaged/Fig7/C1/ctr6.mat
- __MACOSX/Raw D_NatC_averaged/Fig7/C1/._ctr6.mat
- Raw D_NatC_averaged/Fig7/C1/._ctr6.mat
- Raw D_NatC_averaged/Fig7/C1/ctr9.mat
- __MACOSX/Raw D_NatC_averaged/Fig7/C1/._ctr9.mat
- Raw D_NatC_averaged/Fig7/C1/._ctr9.mat
- Raw D_NatC_averaged/Fig7/C1/ctr12.mat
- __MACOSX/Raw D_NatC_averaged/Fig7/C1/._ctr12.mat
- Raw D_NatC_averaged/Fig7/C1/._ctr12.mat
[truncated: 242 more entries]
