# Supplementary material for: Focused ultrasound excites cortical neurons via mechanosensitive calcium accumulation and ion channel amplification
Source: Nat Commun. 2022 Jan 25;13:493. doi: 10.1038/s41467-022-28040-1 (PMC8789820; doi:10.1038/s41467-022-28040-1)
Supplement: Supplementary file 6 — Source Data [file 41467_2022_28040_MOESM6_ESM.zip › Raw D_NatC_averaged/FigS2/via.xlsx]

## Sheet: Sheet1
Live cell	befoe	60	after	60	saponin	0
		48		48		0
		36		36		0
		45		45		0
		51		51		1
		51		51		0
		63		63		2
		64		64		4
		56		56		0
		48		48		10
				100		0
				100		0
				100		0
				100		0
				100		1.96078
				100		0
				100		3.1746
				100		6.25
				100		0
				100		20.8333
