# Supplementary material for: Focused ultrasound excites cortical neurons via mechanosensitive calcium accumulation and ion channel amplification
Source: Nat Commun. 2022 Jan 25;13:493. doi: 10.1038/s41467-022-28040-1 (PMC8789820; doi:10.1038/s41467-022-28040-1)
Supplement: Supplementary file 6 — Source Data [file 41467_2022_28040_MOESM6_ESM.zip › Raw D_NatC_averaged/FigS2/Ca concentration.xlsx]

## Sheet: US
before	344.862	after	378.517	saponin	527.473		Nor	1		1.09759		1.52952
	401.896		448.942		740.083		before	1	after	1.11706	saponin	1.84148
	576.531		594.868		1066.28			1		1.03181		1.84948
	805.143		972.262		1523.57			1		1.20756		1.8923
	764.114		901.432		1225.04			1		1.17971		1.60322
	545.287		750.76		1072.59			1		1.37682		1.96702
	516.107		378.633		869.61			1		0.733633		1.68494
	357.463		334.015		778.272			1		0.934404		2.17721
	344.97		348.745		606.575			1		1.01094		1.75834
	631.009		832.848		1044.31			1		1.31987		1.65499
	541.236		752.572		1011.13			1		1.39047		1.8682
	310.271		312.526		263.12			1		1.00727		0.848033
	326.208		317.216		303.587			1		0.972435		0.930655
	370.823		455.076		610.468			1		1.22721		1.64625
	341.885		384.438		748.656			1		1.12447		2.18979
	517.805		409.969		889.07			1		0.791744		1.717
	597.604		475.858		798.702			1		0.796276		1.33651
	366.257		376.056		626.257			1		1.02675		1.70988
	691.603		1316.86		1110.69			1		1.90407		1.60596
	241.904		226.006		324.307			1		0.93428		1.34064
	261.991		263.786		360.402			1		1.00685		1.37563
	207.828		214.214		219.005			1		1.03073		1.05378
	1139.8		1224.62		1702.88			1		1.07442		1.49402
	1049.92		864.746		1184.96			1		0.823626		1.12862
	410.464		466.595		659.75			1		1.13675		1.60733
	314.082		253.37		396.459			1		0.8067		1.26228
	286.316		241.191		366.596			1		0.842394		1.28039
	210.762		223.219		279.245			1		1.0591		1.32493
	523.764		547.754		426.015			1		1.0458		0.813372
	214.663		239.185		226.739			1		1.11423		1.05626
	525.939		534.374		428.904			1		1.01604		0.815501
	624.884		617.168		1225.81			1		0.987652		1.96165
	833.493		1089.82		1566.78			1		1.30753		1.87977
	348.371		324.315		414.847			1		0.930947		1.19082
	295.683		326.894		652.078			1		1.10556		2.20533
	321.51		333.49		286.898			1		1.03726		0.892345
	322.034		367.903		991.511			1		1.14244		3.0789
	267.532		267.806		455.25			1		1.00102		1.70167
	400.006		405.281		684.656			1		1.01319		1.71161
	245.314		233.036		311.711			1		0.94995		1.27066
	385.722		447.248		998.429			1		1.15951		2.58847
	475.875		530.859		901.328			1		1.11554		1.89404
	417.389		401.832		977.713			1		0.962728		2.34245
	220.659		212.163		375.873			1		0.961497		1.70341
	230.585		226.651		312.93			1		0.982939		1.35711
	210.188		204.771		244.599			1		0.974228		1.16372
	390.229		350.281		522.714			1		0.897629		1.33951
2nd	1463.97		1051.64		2244.14			1		0.718344		1.53291
	762.3		500.171		532.014			1		0.656134		0.697906
	536.667		394		337.381			1		0.734161		0.62866
	334.909		278.705		254.795			1		0.832181		0.760789
	375.283		300.433		351.467			1		0.800551		0.936539
	736.19		420.397		635.793			1		0.571044		0.863626
	1341.12		1106.32		1673.36			1		0.824919		1.24773
	368.514		267.703		388.676			1		0.726439		1.05471
	652.255		646.314		585.324			1		0.990892		0.897385
	530.391		294.435		476.101			1		0.555128		0.897642
	886.706		679.431		760.667			1		0.766242		0.857857
	1184.36		914.702		773.936			1		0.772316		0.653462
	752.324		779.294		698.118			1		1.03585		0.927949
	809.577		759.846		1035.12			1		0.938572		1.27859
	513.857		395.75		502			1		0.770156		0.976925
	2424.73		2282.66		2033			1		0.94141		0.838445
	1109.84		670.338		990.559			1		0.603996		0.892526
	633.452		570.952		823.286			1		0.901334		1.29968
	1271.12		1061.71		1289.18			1		0.835254		1.01421
	1053.33		896.333		1346.05			1		0.850949		1.27789
	450.176		401.618		512.382			1		0.892136		1.13818
	949.406		859.375		1099.89			1		0.905171		1.1585
	827.139		541.028		925.694			1		0.654096		1.11915
	466.881		389.524		244.619			1		0.834311		0.523943
	455.111		443.222		394.694			1		0.973877		0.867248
	315.083		317.611		370.667			1		1.00802		1.17641
	527.058		459.615		663.481			1		0.872039		1.25884
	321.906		308.656		340.719			1		0.958839		1.05844
	381.114		394.432		471.977			1		1.03494		1.23841
	432.459		405.574		425.443			1		0.937832		0.983776
	564.167		499.444		585.944			1		0.885277		1.0386
	240.581		237.194		234.613			1		0.985922		0.975193
	298.882		265.196		388.843			1		0.887293		1.30099
	1918.12		1680.77		1598.77			1		0.876257		0.833507
	1288.83		557.214		1253.19			1		0.43234		0.972345
	982.321		819.5		575.429			1		0.834249		0.585785
	706.571		480.262		525.238			1		0.679708		0.743362
	735.068		681.932		764.75			1		0.927713		1.04038
	830.262		825.929		1001.98			1		0.994781		1.20682
	1050.94		873.235		1247.38			1		0.830908		1.18692
	526.659		331.75		420.5			1		0.629914		0.798429
	2684.54		1175.04		1966.2			1		0.437706		0.732418
	526.792		435.667		600.208			1		0.827019		1.13936
	651.028		545.222		405.111			1		0.837479		0.622264
	838.135		314		685.27			1		0.374641		0.817613
	1345.9		1043.96		1277.31			1		0.77566		0.949042
	610.233		342.683		394.4			1		0.561561		0.646311
	395.476		359.762		350.619			1		0.909694		0.886575
	542.643		384.129		343.043			1		0.707885		0.632171
	615.407		514.481		505.167			1		0.836001		0.820867
	1776.78		1282.37		1813.06			1		0.721738		1.02042
	500.516		481.258		547.097			1		0.961524		1.09307
	584.333		523.048		529.929			1		0.89512		0.906896
	424.964		323.393		363.857			1		0.760989		0.856207
	370.429		327.667		412.952			1		0.884561		1.11479
	411.961		301.118		280.784			1		0.730938		0.681579
	677.25		486.217		982.983			1		0.717928		1.45143
	286.464		260.964		362.607			1		0.910984		1.2658
	410.078		350.843		485.059			1		0.855552		1.18285
	955.643		732.5		1550.17			1		0.7665		1.62212
	486.278		399.917		450.75			1		0.822404		0.926939
	538.853		383.824		908.265			1		0.712298		1.68555
	1934.87		1698.57		1313.78			1		0.877874		0.679006
	307.294		274.118		302.667			1		0.892038		0.984943
	887.793		727.017		1085.95			1		0.818904		1.2232
	548.029		483.118		679.588			1		0.881556		1.24006
	1726.04		1545.67		1232.45			1		0.895499		0.714034
	639.188		323.604		406.979			1		0.506274		0.636713
	318.3		290.8		314.337			1		0.913604		0.987549
	394.096		480.192		624.423			1		1.21846		1.58444
							aver	1		0.910637		1.23496
							sd	0		0.208057		0.461696

## Sheet: ctr
	677.31		661.765		1		0.977049
	853.139		452.472		1		0.530361
	960.912		888.853		1		0.92501
	1268.1		1213.9		1		0.957259
	613.765		599.353		1		0.976519
	468.118		442.235		1		0.944708
	595.55		498.637		1		0.837271
	1521.29		1396.62		1		0.918055
	576.333		478.778		1		0.830732
	657.071		581.486		1		0.884967
	657.226		623.548		1		0.948757
	1352.73		1053.69		1		0.778932
	944.431		402.725		1		0.426421
	735.618		705.235		1		0.958697
	920.056		780.806		1		0.848651
	1531.09		1283.09		1		0.838024
	407.645		326.065		1		0.799875
	1069.88		1093.73		1		1.02229
	1038.32		830.441		1		0.79979
	570.569		513.843		1		0.90058
	804.45		399.95		1		0.497172
	1190.94		1091.94		1		0.916872
	531.867		338.8		1		0.637001
	403.452		312.405		1		0.77433
	557.875		261.75		1		0.469191
	1544.47		1413.28		1		0.915059
	1079.6		1059.57		1		0.981452
	1171.98		911.759		1		0.777963
	515.786		353.2		1		0.68478
	1716.79		1449.51		1		0.844315
	663.529		572.676		1		0.863076
	774.9		770.333		1		0.994106
	323.875		278.304		1		0.859294
	743.754		659.928		1		0.887293
	499.778		413.463		1		0.827293
	531.05		466.6		1		0.878637
	1223.46		1091.85		1		0.892433
	416.292		329.458		1		0.791411
	540.806		529.208		1		0.978554
	366.275		329.588		1		0.899838
	832.486		725.243		1		0.871177
	527.025		535.487		1		1.01606
	1068.55		962.375		1		0.900639
	717.043		608.943		1		0.849242
	683.929		629.762		1		0.9208
	1240.65		801.397		1		0.645951
	695.917		660.427		1		0.949003
	266.794		209.814		1		0.786427
	331.277		269.745		1		0.814258
	1633.37		1686.96		1		1.03281
2nd	751.456		756.937		1		1.00729
	354.239		364.034		1		1.02765
	609.888		625.625		1		1.0258
	718.6		816.02		1		1.13557
	491.333		521.095		1		1.06057
	1127.26		1258.13		1		1.1161
	394.914		415.397		1		1.05187
	309.293		320.638		1		1.03668
	311.249		346.446		1		1.11308
	340.071		313.119		1		0.920746
	388.089		427.38		1		1.10124
	932.067		1117.37		1		1.19881
	495.818		562		1		1.13348
	394.972		444.611		1		1.12568
	342.278		380.5		1		1.11167
	327.127		338.456		1		1.03463
	300.186		324.069		1		1.07956
	270.25		307.594		1		1.13818
	1069.09		1267.15		1		1.18527
	347.471		358.98		1		1.03312
	680.931		685.775		1		1.00711
	237.333		248.31		1		1.04625
	411.036		437.875		1		1.0653
	255.217		263.933		1		1.03415
	304.845		525.948		1		1.7253
	751.156		834.5		1		1.11095
	1243.09		1433.12		1		1.15287
	568.942		595.865		1		1.04732
	806.875		876.625		1		1.08644
	365.727		473.182		1		1.29381
	563.857		601.19		1		1.06621
	560.562		927.362		1		1.65434
	325.548		322.246		1		0.989857
	765.275		858.087		1		1.12128
	1136.86		1179.6		1		1.0376
	448.698		454.837		1		1.01368
	582.759		579.926		1		0.995139
	287.058		266.304		1		0.927701
	646.514		663.8		1		1.02674
	709.406		813.281		1		1.14643
	618.922		585.875		1		0.946606
	1157.99		1312.44		1		1.13338
	814.464		908.202		1		1.11509
