# Supplementary material for: Focused ultrasound excites cortical neurons via mechanosensitive calcium accumulation and ion channel amplification
Source: Nat Commun. 2022 Jan 25;13:493. doi: 10.1038/s41467-022-28040-1 (PMC8789820; doi:10.1038/s41467-022-28040-1)
Supplement: Supplementary file 6 — Source Data [file 41467_2022_28040_MOESM6_ESM.zip › Raw D_NatC_averaged/Fig2/b_temperature/3MHz_1000ms_5sec_wo cell]

Time (s)	Laser Channel	Temperature	Aux In
0.003000	67.000000	-0.002212	0.000000
0.008000	67.000000	0.000376	0.000000
0.013000	67.000000	0.000757	0.000000
0.018000	67.000000	0.002892	0.000000
0.023000	67.000000	0.003347	0.000000
0.028000	67.000000	-0.007695	0.000000
0.033000	67.000000	-0.008147	0.000000
0.038000	67.000000	-0.001299	0.000000
0.043000	67.000000	0.000833	0.000000
0.048000	67.000000	-0.001681	0.000000
0.053000	67.000000	-0.000456	0.000000
0.058000	67.000000	0.002964	0.000000
0.063000	67.000000	0.002511	0.000000
0.068000	67.000000	0.002058	0.000000
0.073000	67.000000	0.002888	0.000000
0.078000	67.000000	-0.000463	0.000000
0.083000	67.000000	-0.004273	0.000000
0.088000	67.000000	-0.000459	0.000000
0.093000	67.000000	0.003350	0.000000
0.098000	67.000000	-0.002596	0.000000
0.103000	67.000000	0.002053	0.000000
0.108000	67.000000	0.005479	0.000000
0.113000	67.000000	0.003802	0.000000
0.118000	67.000000	0.001670	0.000000
0.123000	67.000000	-7.791003E-5	0.000000
0.128000	67.000000	0.002894	0.000000
0.133000	67.000000	0.002895	0.000000
0.138000	67.000000	0.002510	0.000000
0.143000	67.000000	0.005861	0.000000
0.148000	67.000000	0.000302	0.000000
0.153000	67.000000	-0.001300	0.000000
0.158000	67.000000	0.002050	0.000000
0.163000	67.000000	-0.000462	0.000000
0.168000	67.000000	0.003346	0.000000
0.173000	67.000000	0.001288	0.000000
0.178000	67.000000	-0.001301	0.000000
0.183000	67.000000	0.000377	0.000000
0.188000	67.000000	-0.002143	0.000000
0.193000	67.000000	0.000902	0.000000
0.198000	67.000000	-0.000916	0.000000
0.203000	67.000000	-0.000919	0.000000
0.208000	67.000000	-0.003813	0.000000
0.213000	67.000000	-0.002138	0.000000
0.218000	67.000000	0.005483	0.000000
0.223000	67.000000	-0.007694	0.000000
0.228000	67.000000	0.002055	0.000000
0.233000	67.000000	-0.005563	0.000000
0.238000	67.000000	0.004565	0.000000
0.243000	67.000000	-0.005181	0.000000
0.248000	67.000000	-0.004658	0.000000
0.253000	67.000000	0.001668	0.000000
0.258000	67.000000	0.003804	0.000000
0.263000	67.000000	-0.003816	0.000000
0.268000	67.000000	-0.005950	0.000000
0.273000	67.000000	-0.003050	0.000000
0.278000	67.000000	0.005023	0.000000
0.283000	67.000000	-0.011501	0.000000
0.288000	67.000000	0.005936	0.000000
0.293000	67.000000	-0.001373	0.000000
0.298000	67.000000	-0.002594	0.000000
0.303000	67.000000	0.000829	0.000000
0.308000	67.000000	-0.006015	0.000000
0.313000	67.000000	0.004192	0.000000
0.318000	67.000000	0.001215	0.000000
0.323000	67.000000	-0.002140	0.000000
0.328000	67.000000	0.004565	0.000000
0.333000	67.000000	0.007922	0.000000
0.338000	67.000000	-7.367586E-5	0.000000
0.343000	67.000000	-0.001825	0.000000
0.348000	67.000000	0.004565	0.000000
0.353000	67.000000	-0.005632	0.000000
0.358000	67.000000	0.000835	0.000000
0.363000	67.000000	0.001667	0.000000
0.368000	67.000000	0.000379	0.000000
0.373000	67.000000	-0.003888	0.000000
0.378000	67.000000	0.001218	0.000000
0.383000	67.000000	-0.000912	0.000000
0.388000	67.000000	-0.006857	0.000000
0.393000	67.000000	0.003730	0.000000
0.398000	67.000000	-0.003431	0.000000
0.403000	67.000000	-0.001755	0.000000
0.408000	67.000000	-8.144081E-5	0.000000
0.413000	67.000000	-0.007694	0.000000
0.418000	67.000000	-0.006471	0.000000
0.423000	67.000000	0.003729	0.000000
0.428000	67.000000	0.005937	0.000000
0.433000	67.000000	0.002507	0.000000
0.438000	67.000000	0.002510	0.000000
0.443000	67.000000	-0.003434	0.000000
0.448000	67.000000	-0.007692	0.000000
0.453000	67.000000	-0.001752	0.000000
0.458000	67.000000	0.005022	0.000000
0.463000	67.000000	0.003349	0.000000
0.468000	67.000000	-0.003889	0.000000
0.473000	67.000000	0.000376	0.000000
0.478000	67.000000	0.005022	0.000000
0.483000	67.000000	-0.001373	0.000000
0.488000	67.000000	0.003349	0.000000
0.493000	67.000000	-0.000920	0.000000
0.498000	67.000000	-0.001757	0.000000
0.503000	67.000000	0.001216	0.000000
0.508000	67.000000	-0.004725	0.000000
0.513000	67.000000	-0.006403	0.000000
0.518000	67.000000	0.005482	0.000000
0.523000	67.000000	0.002053	0.000000
0.528000	67.000000	-0.004343	0.000000
0.533000	67.000000	-0.005180	0.000000
0.538000	67.000000	0.002053	0.000000
0.543000	67.000000	-0.003888	0.000000
0.548000	67.000000	-0.005555	0.000000
0.553000	67.000000	-0.004343	0.000000
0.558000	67.000000	-0.004273	0.000000
0.563000	67.000000	-0.000462	0.000000
0.568000	67.000000	0.000376	0.000000
0.573000	67.000000	-0.007694	0.000000
0.578000	67.000000	-0.007694	0.000000
0.583000	67.000000	-0.000462	0.000000
0.588000	67.000000	-0.003050	0.000000
0.593000	67.000000	-0.008144	0.000000
0.598000	67.000000	-0.000461	0.000000
0.603000	67.000000	-0.004726	0.000000
0.608000	67.000000	0.004641	0.000000
0.613000	67.000000	-0.001297	0.000000
0.618000	67.000000	-0.011498	0.000000
0.623000	67.000000	-0.002972	0.000000
0.628000	67.000000	0.000373	0.000000
0.633000	67.000000	0.001667	0.000000
0.638000	67.000000	0.002964	0.000000
0.643000	67.000000	0.005022	0.000000
0.648000	67.000000	-0.006469	0.000000
0.653000	67.000000	-0.002597	0.000000
0.658000	67.000000	-0.003429	0.000000
0.663000	67.000000	0.003345	0.000000
0.668000	67.000000	-0.001300	0.000000
0.673000	67.000000	0.003350	0.000000
0.678000	67.000000	-8.001259E-5	0.000000
0.683000	67.000000	0.004184	0.000000
0.688000	67.000000	0.000446	0.000000
0.693000	67.000000	-0.001301	0.000000
0.698000	67.000000	0.004644	0.000000
0.703000	67.000000	0.002507	0.000000
0.708000	67.000000	-0.004259	0.000000
0.713000	67.000000	0.004188	0.000000
0.718000	67.000000	0.000311	0.000000
0.723000	67.000000	-0.003433	0.000000
0.728000	67.000000	0.002963	0.000000
0.733000	67.000000	0.002053	0.000000
0.738000	67.000000	0.011426	0.000000
0.743000	67.000000	-0.003884	0.000000
0.748000	67.000000	0.000375	0.000000
0.753000	67.000000	-0.002139	0.000000
0.758000	67.000000	0.002435	0.000000
0.763000	67.000000	-0.000388	0.000000
0.768000	67.000000	-0.002667	0.000000
0.773000	67.000000	0.004568	0.000000
0.778000	67.000000	0.003345	0.000000
0.783000	67.000000	-0.004649	0.000000
0.788000	67.000000	-0.000466	0.000000
0.793000	67.000000	-0.001364	0.000000
0.798000	67.000000	-0.005182	0.000000
0.803000	67.000000	-0.000849	0.000000
0.808000	67.000000	-0.004337	0.000000
0.813000	67.000000	-0.003890	0.000000
0.818000	67.000000	-0.005950	0.000000
0.823000	67.000000	-0.005177	0.000000
0.828000	67.000000	-0.000461	0.000000
0.833000	67.000000	0.001668	0.000000
0.838000	67.000000	-0.007233	0.000000
0.843000	67.000000	-0.013175	0.000000
0.848000	67.000000	-0.002065	0.000000
0.853000	67.000000	-0.008006	0.000000
0.858000	67.000000	-0.013108	0.000000
0.863000	67.000000	-0.009755	0.000000
0.868000	67.000000	-0.009755	0.000000
0.873000	67.000000	-0.005950	0.000000
0.878000	67.000000	-0.002980	0.000000
0.883000	67.000000	-0.005485	0.000000
0.888000	67.000000	-0.006788	0.000000
0.893000	67.000000	-0.004270	0.000000
0.898000	67.000000	-0.002981	0.000000
0.903000	67.000000	-9.587612E-6	0.000000
0.908000	67.000000	-0.013562	0.000000
0.913000	67.000000	6.514456E-5	0.000000
0.918000	67.000000	-0.008465	0.000000
0.923000	67.000000	-0.005946	0.000000
0.928000	67.000000	-0.006788	0.000000
0.933000	67.000000	-0.002525	0.000000
0.938000	67.000000	-0.000916	0.000000
0.943000	67.000000	-0.003424	0.000000
0.948000	67.000000	-0.007242	0.000000
0.953000	67.000000	-0.008918	0.000000
0.958000	67.000000	0.006775	0.000000
0.963000	67.000000	-0.003816	0.000000
0.968000	67.000000	-0.006854	0.000000
0.973000	67.000000	0.002129	0.000000
0.978000	67.000000	0.002507	0.000000
0.983000	67.000000	-0.001301	0.000000
0.988000	67.000000	-0.003888	0.000000
0.993000	67.000000	0.003349	0.000000
0.998000	67.000000	0.004184	0.000000
1.003000	67.000000	-0.008987	0.000000
1.008000	67.000000	-0.005181	0.000000
1.013000	67.000000	0.002506	0.000000
1.018000	67.000000	0.001667	0.000000
1.023000	67.000000	0.000760	0.000000
1.028000	67.000000	0.000376	0.000000
1.033000	67.000000	-0.004726	0.000000
1.038000	67.000000	-0.003431	0.000000
1.043000	67.000000	-0.002139	0.000000
1.048000	67.000000	0.002892	0.000000
1.053000	67.000000	0.003351	0.000000
1.058000	67.000000	-0.003428	0.000000
1.063000	67.000000	-0.002139	0.000000
1.068000	67.000000	0.006775	0.000000
1.073000	67.000000	-0.002522	0.000000
1.078000	67.000000	-0.003434	0.000000
1.083000	67.000000	-0.003434	0.000000
1.088000	67.000000	-0.000462	0.000000
1.093000	67.000000	0.003801	0.000000
1.098000	67.000000	-0.002593	0.000000
1.103000	67.000000	-0.008150	0.000000
1.108000	67.000000	-0.003431	0.000000
1.113000	67.000000	-0.002596	0.000000
1.118000	67.000000	-0.001297	0.000000
1.123000	67.000000	-0.005565	0.000000
1.128000	67.000000	-0.010277	0.000000
1.133000	67.000000	-0.007243	0.000000
1.138000	67.000000	0.002053	0.000000
1.143000	67.000000	0.007999	0.000000
1.148000	67.000000	-0.001759	0.000000
1.153000	67.000000	-0.002139	0.000000
1.158000	67.000000	-0.005565	0.000000
1.163000	67.000000	0.000759	0.000000
1.168000	67.000000	-0.005565	0.000000
1.173000	67.000000	-0.005107	0.000000
1.178000	67.000000	-0.002978	0.000000
1.183000	67.000000	-0.002593	0.000000
1.188000	67.000000	-0.003747	0.000000
1.193000	67.000000	-0.010203	0.000000
1.198000	67.000000	-0.007622	0.000000
1.203000	67.000000	-0.006400	0.000000
1.208000	67.000000	-0.005492	0.000000
1.213000	67.000000	-0.004199	0.000000
1.218000	67.000000	-0.005109	0.000000
1.223000	67.000000	-0.013106	0.000000
1.228000	67.000000	-0.007171	0.000000
1.233000	67.000000	-0.010525	0.000000
1.238000	67.000000	-0.014396	0.000000
1.243000	67.000000	-0.011817	0.000000
1.248000	67.000000	-0.011434	0.000000
1.253000	67.000000	-0.004587	0.000000
1.258000	67.000000	-0.016076	0.000000
1.263000	67.000000	-0.007242	0.000000
1.268000	67.000000	-0.009752	0.000000
1.273000	67.000000	0.000829	0.000000
1.278000	67.000000	-0.000845	0.000000
1.283000	67.000000	-0.005039	0.000000
1.288000	67.000000	0.001286	0.000000
1.293000	67.000000	-0.005034	0.000000
1.298000	67.000000	-0.007625	0.000000
1.303000	67.000000	-0.008466	0.000000
1.308000	67.000000	-0.003816	0.000000
1.313000	67.000000	-0.000844	0.000000
1.318000	67.000000	-0.016530	0.000000
1.323000	67.000000	-0.013562	0.000000
1.328000	67.000000	-0.008913	0.000000
1.333000	67.000000	-0.005950	0.000000
1.338000	67.000000	-0.011884	0.000000
1.343000	67.000000	-0.003820	0.000000
1.348000	67.000000	-0.003820	0.000000
1.353000	67.000000	-1.097441E-5	0.000000
1.358000	67.000000	-0.002139	0.000000
1.363000	67.000000	-0.003747	0.000000
1.368000	67.000000	-0.008010	0.000000
1.373000	67.000000	-0.007626	0.000000
1.378000	67.000000	-0.005108	0.000000
1.383000	67.000000	-0.008914	0.000000
1.388000	67.000000	-0.008913	0.000000
1.393000	67.000000	-0.002596	0.000000
1.398000	67.000000	0.001214	0.000000
1.403000	67.000000	-0.007682	0.000000
1.408000	67.000000	-0.007241	0.000000
1.413000	67.000000	-0.006788	0.000000
1.418000	67.000000	-0.008077	0.000000
1.423000	67.000000	-0.003364	0.000000
1.428000	67.000000	-0.003365	0.000000
1.433000	67.000000	-0.002979	0.000000
1.438000	67.000000	-0.011048	0.000000
1.443000	67.000000	-0.008013	0.000000
1.448000	67.000000	-0.005950	0.000000
1.453000	67.000000	-0.004725	0.000000
1.458000	67.000000	-0.002592	0.000000
1.463000	67.000000	-0.008917	0.000000
1.468000	67.000000	-0.005111	0.000000
1.473000	67.000000	-0.008080	0.000000
1.478000	67.000000	-0.005497	0.000000
1.483000	67.000000	-0.002978	0.000000
1.488000	67.000000	-0.006783	0.000000
1.493000	67.000000	-0.010594	0.000000
1.498000	67.000000	-0.010979	0.000000
1.503000	67.000000	-0.011884	0.000000
1.508000	67.000000	-0.005041	0.000000
1.513000	67.000000	-0.005103	0.000000
1.518000	67.000000	-0.015307	0.000000
1.523000	67.000000	-0.010203	0.000000
1.528000	67.000000	-0.011046	0.000000
1.533000	67.000000	-0.007622	0.000000
1.538000	67.000000	-0.010595	0.000000
1.543000	67.000000	-0.004201	0.000000
1.548000	67.000000	-0.002909	0.000000
1.553000	67.000000	-0.015624	0.000000
1.558000	67.000000	-0.010594	0.000000
1.563000	67.000000	-0.010070	0.000000
1.568000	67.000000	-0.008466	0.000000
1.573000	67.000000	-0.008009	0.000000
1.578000	67.000000	-0.008461	0.000000
1.583000	67.000000	-0.003362	0.000000
1.588000	67.000000	-0.010524	0.000000
1.593000	67.000000	-0.011357	0.000000
1.598000	67.000000	-0.005880	0.000000
1.603000	67.000000	-0.013494	0.000000
1.608000	67.000000	-0.019425	0.000000
1.613000	67.000000	-0.012269	0.000000
1.618000	67.000000	-0.012267	0.000000
1.623000	67.000000	-0.008008	0.000000
1.628000	67.000000	-0.005880	0.000000
1.633000	67.000000	-0.005878	0.000000
1.638000	67.000000	-0.009369	0.000000
1.643000	67.000000	-0.010595	0.000000
1.648000	67.000000	-0.004658	0.000000
1.653000	67.000000	-0.005942	0.000000
1.658000	67.000000	-0.002526	0.000000
1.663000	67.000000	-0.001684	0.000000
1.668000	67.000000	-0.006403	0.000000
1.673000	67.000000	-0.006332	0.000000
1.678000	67.000000	-0.005947	0.000000
1.683000	67.000000	-0.002523	0.000000
1.688000	67.000000	-0.007693	0.000000
1.693000	67.000000	-0.005097	0.000000
1.698000	67.000000	-0.006788	0.000000
1.703000	67.000000	-0.009293	0.000000
1.708000	67.000000	-0.008080	0.000000
1.713000	67.000000	0.001669	0.000000
1.718000	67.000000	-0.005493	0.000000
1.723000	67.000000	-0.005106	0.000000
1.728000	67.000000	-0.006402	0.000000
1.733000	67.000000	-0.007694	0.000000
1.738000	67.000000	-0.009300	0.000000
1.743000	67.000000	-0.009752	0.000000
1.748000	67.000000	-0.005035	0.000000
1.753000	67.000000	-0.010594	0.000000
1.758000	67.000000	-0.005950	0.000000
1.763000	67.000000	-0.003364	0.000000
1.768000	67.000000	-0.007622	0.000000
1.773000	67.000000	-0.013176	0.000000
1.778000	67.000000	-0.008013	0.000000
1.783000	67.000000	-0.008459	0.000000
1.788000	67.000000	-0.005497	0.000000
1.793000	67.000000	-0.006332	0.000000
1.798000	67.000000	-0.000833	0.000000
1.803000	67.000000	-0.011879	0.000000
1.808000	67.000000	-0.008848	0.000000
1.813000	67.000000	-0.003745	0.000000
1.818000	67.000000	-0.013558	0.000000
1.823000	67.000000	-0.004270	0.000000
1.828000	67.000000	-0.008910	0.000000
1.833000	67.000000	-0.002521	0.000000
1.838000	67.000000	0.000837	0.000000
1.843000	67.000000	-0.007694	0.000000
1.848000	67.000000	-0.002526	0.000000
1.853000	67.000000	-0.002594	0.000000
1.858000	67.000000	-0.005493	0.000000
1.863000	67.000000	-0.001750	0.000000
1.868000	67.000000	-0.000393	0.000000
1.873000	67.000000	-0.000848	0.000000
1.878000	67.000000	-0.006404	0.000000
1.883000	67.000000	-0.002519	0.000000
1.888000	67.000000	-0.002526	0.000000
1.893000	67.000000	-0.005111	0.000000
1.898000	67.000000	-0.005493	0.000000
1.903000	67.000000	-0.003364	0.000000
1.908000	67.000000	-0.002524	0.000000
1.913000	67.000000	-0.005112	0.000000
1.918000	67.000000	-0.005942	0.000000
1.923000	67.000000	-0.008462	0.000000
1.928000	67.000000	-0.003358	0.000000
1.933000	67.000000	-0.002526	0.000000
1.938000	67.000000	-0.004656	0.000000
1.943000	67.000000	-0.006787	0.000000
1.948000	67.000000	-0.008533	0.000000
1.953000	67.000000	-0.007624	0.000000
1.958000	67.000000	-0.018202	0.000000
1.963000	67.000000	-0.000842	0.000000
1.968000	67.000000	-8.143448E-5	0.000000
1.973000	67.000000	-0.007307	0.000000
1.978000	67.000000	-0.001756	0.000000
1.983000	67.000000	-0.006400	0.000000
1.988000	67.000000	-0.002593	0.000000
1.993000	67.000000	-0.004728	0.000000
1.998000	67.000000	-0.008916	0.000000
2.003000	67.000000	-0.003816	0.000000
2.008000	67.000000	-0.000849	0.000000
2.013000	67.000000	-0.002586	0.000000
2.018000	67.000000	-0.008465	0.000000
2.023000	67.000000	-0.001754	0.000000
2.028000	67.000000	-0.002597	0.000000
2.033000	67.000000	-0.007695	0.000000
2.038000	67.000000	-0.010276	0.000000
2.043000	67.000000	-0.004723	0.000000
2.048000	67.000000	0.000829	0.000000
2.053000	67.000000	-0.006018	0.000000
2.058000	67.000000	-0.001753	0.000000
2.063000	67.000000	0.002511	0.000000
2.068000	67.000000	-0.006404	0.000000
2.073000	67.000000	-0.000456	0.000000
2.078000	67.000000	-0.001757	0.000000
2.083000	67.000000	-0.003435	0.000000
2.088000	67.000000	0.001671	0.000000
2.093000	67.000000	-7.298491E-5	0.000000
2.098000	67.000000	-0.001300	0.000000
2.103000	67.000000	-0.002211	0.000000
2.108000	67.000000	0.000376	0.000000
2.113000	67.000000	-0.003818	0.000000
2.118000	67.000000	0.000373	0.000000
2.123000	67.000000	-0.005497	0.000000
2.128000	67.000000	-0.007171	0.000000
2.133000	67.000000	-0.003361	0.000000
2.138000	67.000000	-0.001304	0.000000
2.143000	67.000000	-0.011886	0.000000
2.148000	67.000000	-0.001304	0.000000
2.153000	67.000000	-0.006017	0.000000
2.158000	67.000000	-0.011500	0.000000
2.163000	67.000000	-0.005041	0.000000
2.168000	67.000000	-0.000388	0.000000
2.173000	67.000000	-0.013109	0.000000
2.178000	67.000000	-0.003364	0.000000
2.183000	67.000000	-0.006332	0.000000
2.188000	67.000000	-0.005494	0.000000
2.193000	67.000000	-0.015237	0.000000
2.198000	67.000000	-0.008912	0.000000
2.203000	67.000000	-0.005111	0.000000
2.208000	67.000000	-0.000842	0.000000
2.213000	67.000000	-0.001687	0.000000
2.218000	67.000000	-0.011881	0.000000
2.223000	67.000000	-0.011882	0.000000
2.228000	67.000000	-0.014469	0.000000
2.233000	67.000000	-0.008919	0.000000
2.238000	67.000000	-0.004656	0.000000
2.243000	67.000000	-0.007626	0.000000
2.248000	67.000000	-0.001680	0.000000
2.253000	67.000000	0.001289	0.000000
2.258000	67.000000	-0.001230	0.000000
2.263000	67.000000	-0.004272	0.000000
2.268000	67.000000	-0.002977	0.000000
2.273000	67.000000	-0.008075	0.000000
2.278000	67.000000	-0.005111	0.000000
2.283000	67.000000	-0.005112	0.000000
2.288000	67.000000	-0.002139	0.000000
2.293000	67.000000	-0.008077	0.000000
2.298000	67.000000	-0.006331	0.000000
2.303000	67.000000	0.000830	0.000000
2.308000	67.000000	-0.000850	0.000000
2.313000	67.000000	-0.006789	0.000000
2.318000	67.000000	0.001285	0.000000
2.323000	67.000000	-0.008464	0.000000
2.328000	67.000000	-0.007557	0.000000
2.333000	67.000000	-0.015624	0.000000
2.338000	67.000000	-0.004199	0.000000
2.343000	67.000000	-0.008848	0.000000
2.348000	67.000000	-0.011816	0.000000
2.353000	67.000000	-0.012268	0.000000
2.358000	67.000000	-0.007557	0.000000
2.363000	67.000000	-0.008843	0.000000
2.368000	67.000000	-0.014329	0.000000
2.373000	67.000000	-0.009302	0.000000
2.378000	67.000000	-0.010525	0.000000
2.383000	67.000000	-0.008013	0.000000
2.388000	67.000000	-0.007941	0.000000
2.393000	67.000000	-0.008914	0.000000
2.398000	67.000000	-0.012725	0.000000
2.403000	67.000000	-0.013109	0.000000
2.408000	67.000000	-0.010981	0.000000
2.413000	67.000000	-0.012724	0.000000
2.418000	67.000000	-0.014395	0.000000
2.423000	67.000000	-0.003359	0.000000
2.428000	67.000000	-0.007623	0.000000
2.433000	67.000000	-0.006333	0.000000
2.438000	67.000000	-0.008465	0.000000
2.443000	67.000000	-0.006331	0.000000
2.448000	67.000000	0.000447	0.000000
2.453000	67.000000	-0.004273	0.000000
2.458000	67.000000	-0.007627	0.000000
2.463000	67.000000	-0.007171	0.000000
2.468000	67.000000	-0.004272	0.000000
2.473000	67.000000	-0.005113	0.000000
2.478000	67.000000	0.003816	0.000000
2.483000	67.000000	-0.007687	0.000000
2.488000	67.000000	-0.001758	0.000000
2.493000	67.000000	-8.865769E-6	0.000000
2.498000	67.000000	-0.009823	0.000000
2.503000	67.000000	-0.008532	0.000000
2.508000	67.000000	-0.003887	0.000000
2.513000	67.000000	-0.005108	0.000000
2.518000	67.000000	-0.006333	0.000000
2.523000	67.000000	-0.008010	0.000000
2.528000	67.000000	-0.009234	0.000000
2.533000	67.000000	-0.014783	0.000000
2.538000	67.000000	-0.005497	0.000000
2.543000	67.000000	-0.007623	0.000000
2.548000	67.000000	-0.010142	0.000000
2.553000	67.000000	-0.008848	0.000000
2.558000	67.000000	-0.011501	0.000000
2.563000	67.000000	-0.010975	0.000000
2.568000	67.000000	-0.011818	0.000000
2.573000	67.000000	-0.002454	0.000000
2.578000	67.000000	-0.009297	0.000000
2.583000	67.000000	-0.013491	0.000000
2.588000	67.000000	-0.016075	0.000000
2.593000	67.000000	-0.008008	0.000000
2.598000	67.000000	-0.005041	0.000000
2.603000	67.000000	-0.013109	0.000000
2.608000	67.000000	-0.007623	0.000000
2.613000	67.000000	-0.007627	0.000000
2.618000	67.000000	-0.009302	0.000000
2.623000	67.000000	-0.010140	0.000000
2.628000	67.000000	-0.008081	0.000000
2.633000	67.000000	-0.008010	0.000000
2.638000	67.000000	-0.004658	0.000000
2.643000	67.000000	-0.016076	0.000000
2.648000	67.000000	0.002124	0.000000
2.653000	67.000000	-0.006788	0.000000
2.658000	67.000000	0.001287	0.000000
2.663000	67.000000	-0.001302	0.000000
2.668000	67.000000	-0.006781	0.000000
2.673000	67.000000	-0.009297	0.000000
2.678000	67.000000	-0.005491	0.000000
2.683000	67.000000	0.000830	0.000000
2.688000	67.000000	-0.006857	0.000000
2.693000	67.000000	0.001287	0.000000
2.698000	67.000000	-0.003364	0.000000
2.703000	67.000000	-0.006018	0.000000
2.708000	67.000000	0.000376	0.000000
2.713000	67.000000	-0.010210	0.000000
2.718000	67.000000	0.000833	0.000000
2.723000	67.000000	-0.004268	0.000000
2.728000	67.000000	-0.001304	0.000000
2.733000	67.000000	-0.005565	0.000000
2.738000	67.000000	-0.003820	0.000000
2.743000	67.000000	-0.008078	0.000000
2.748000	67.000000	-0.002978	0.000000
2.753000	67.000000	-0.002522	0.000000
2.758000	67.000000	0.005105	0.000000
2.763000	67.000000	-0.002588	0.000000
2.768000	67.000000	-0.003812	0.000000
2.773000	67.000000	-9.575077E-6	0.000000
2.778000	67.000000	-7.456521E-6	0.000000
2.783000	67.000000	-0.004650	0.000000
2.788000	67.000000	-0.007169	0.000000
2.793000	67.000000	-0.007626	0.000000
2.798000	67.000000	-0.004203	0.000000
2.803000	67.000000	-0.003815	0.000000
2.808000	67.000000	-0.011885	0.000000
2.813000	67.000000	-0.009743	0.000000
2.818000	67.000000	-0.008080	0.000000
2.823000	67.000000	-0.007623	0.000000
2.828000	67.000000	-0.002141	0.000000
2.833000	67.000000	-0.004272	0.000000
2.838000	67.000000	-0.005108	0.000000
2.843000	67.000000	0.000840	0.000000
2.848000	67.000000	-0.004273	0.000000
2.853000	67.000000	-0.007696	0.000000
2.858000	67.000000	-0.000392	0.000000
2.863000	67.000000	-0.011048	0.000000
2.868000	67.000000	-0.004658	0.000000
2.873000	67.000000	-0.008911	0.000000
2.878000	67.000000	-0.008013	0.000000
2.883000	67.000000	-0.007626	0.000000
2.888000	67.000000	-0.006333	0.000000
2.893000	67.000000	0.004261	0.000000
2.898000	67.000000	-0.003816	0.000000
2.903000	67.000000	-0.003885	0.000000
2.908000	67.000000	-0.006404	0.000000
2.913000	67.000000	-0.010596	0.000000
2.918000	67.000000	-0.009301	0.000000
2.923000	67.000000	0.002584	0.000000
2.928000	67.000000	0.000445	0.000000
2.933000	67.000000	-0.006785	0.000000
2.938000	67.000000	-0.003817	0.000000
2.943000	67.000000	0.002964	0.000000
2.948000	67.000000	-0.005108	0.000000
2.953000	67.000000	-0.002903	0.000000
2.958000	67.000000	-0.013558	0.000000
2.963000	67.000000	-0.005949	0.000000
2.968000	67.000000	0.001357	0.000000
2.973000	67.000000	-0.003820	0.000000
2.978000	67.000000	-0.008462	0.000000
2.983000	67.000000	-0.004272	0.000000
2.988000	67.000000	-0.007171	0.000000
2.993000	67.000000	-0.008849	0.000000
2.998000	67.000000	-0.008080	0.000000
3.003000	67.000000	-0.011818	0.000000
3.008000	67.000000	-0.016522	0.000000
3.013000	67.000000	-0.010595	0.000000
3.018000	67.000000	-0.014854	0.000000
3.023000	67.000000	-0.004657	0.000000
3.028000	67.000000	-0.004586	0.000000
3.033000	67.000000	-0.008466	0.000000
3.038000	67.000000	-0.004723	0.000000
3.043000	67.000000	-0.005108	0.000000
3.048000	67.000000	-0.009302	0.000000
3.053000	67.000000	-0.008463	0.000000
3.058000	67.000000	-0.001683	0.000000
3.063000	67.000000	-0.007623	0.000000
3.068000	67.000000	-0.003364	0.000000
3.073000	67.000000	-0.011044	0.000000
3.078000	67.000000	-0.002907	0.000000
3.083000	67.000000	-0.003747	0.000000
3.088000	67.000000	-0.007168	0.000000
3.093000	67.000000	-0.004204	0.000000
3.098000	67.000000	-0.009304	0.000000
3.103000	67.000000	-0.003359	0.000000
3.108000	67.000000	-0.001302	0.000000
3.113000	67.000000	-0.005941	0.000000
3.118000	67.000000	-0.007623	0.000000
3.123000	67.000000	-0.013561	0.000000
3.128000	67.000000	-0.008078	0.000000
3.133000	67.000000	-0.005946	0.000000
3.138000	67.000000	-0.003365	0.000000
3.143000	67.000000	-0.003816	0.000000
3.148000	67.000000	-0.006788	0.000000
3.153000	67.000000	-0.001223	0.000000
3.158000	67.000000	-0.001231	0.000000
3.163000	67.000000	-0.002143	0.000000
3.168000	67.000000	-0.004271	0.000000
3.173000	67.000000	0.002579	0.000000
3.178000	67.000000	-0.010587	0.000000
3.183000	67.000000	-0.002139	0.000000
3.188000	67.000000	0.002124	0.000000
3.193000	67.000000	-0.005495	0.000000
3.198000	67.000000	-0.000842	0.000000
3.203000	67.000000	-0.005945	0.000000
3.208000	67.000000	-0.005111	0.000000
3.213000	67.000000	-0.013110	0.000000
3.218000	67.000000	-0.006403	0.000000
3.223000	67.000000	-0.000848	0.000000
3.228000	67.000000	-0.012339	0.000000
3.233000	67.000000	-0.002526	0.000000
3.238000	67.000000	-0.003820	0.000000
3.243000	67.000000	-0.000392	0.000000
3.248000	67.000000	-0.008461	0.000000
3.253000	67.000000	-0.002522	0.000000
3.258000	67.000000	-0.004654	0.000000
3.263000	67.000000	-0.005946	0.000000
3.268000	67.000000	-0.008396	0.000000
3.273000	67.000000	-0.008848	0.000000
3.278000	67.000000	-0.006788	0.000000
3.283000	67.000000	-0.005875	0.000000
3.288000	67.000000	-0.010979	0.000000
3.293000	67.000000	-0.017363	0.000000
3.298000	67.000000	0.004640	0.000000
3.303000	67.000000	-0.005946	0.000000
3.308000	67.000000	-0.004203	0.000000
3.313000	67.000000	-0.009757	0.000000
3.318000	67.000000	-0.001230	0.000000
3.323000	67.000000	-0.002139	0.000000
3.328000	67.000000	-0.002978	0.000000
3.333000	67.000000	-0.006786	0.000000
3.338000	67.000000	-0.005946	0.000000
3.343000	67.000000	-0.005111	0.000000
3.348000	67.000000	-0.004273	0.000000
3.353000	67.000000	-0.013626	0.000000
3.358000	67.000000	-0.010590	0.000000
3.363000	67.000000	-0.011882	0.000000
3.368000	67.000000	-0.003889	0.000000
3.373000	67.000000	0.002124	0.000000
3.378000	67.000000	-0.008918	0.000000
3.383000	67.000000	0.002124	0.000000
3.388000	67.000000	0.004639	0.000000
3.393000	67.000000	-0.005565	0.000000
3.398000	67.000000	-0.006785	0.000000
3.403000	67.000000	-0.008079	0.000000
3.408000	67.000000	-0.006788	0.000000
3.413000	67.000000	-0.005946	0.000000
3.418000	67.000000	-0.004654	0.000000
3.423000	67.000000	-0.008917	0.000000
3.428000	67.000000	-0.008917	0.000000
3.433000	67.000000	-0.005497	0.000000
3.438000	67.000000	-0.005040	0.000000
3.443000	67.000000	-0.007241	0.000000
3.448000	67.000000	-0.010142	0.000000
3.453000	67.000000	-0.010140	0.000000
3.458000	67.000000	-0.005491	0.000000
3.463000	67.000000	-0.004658	0.000000
3.468000	67.000000	-0.013561	0.000000
3.473000	67.000000	-0.008079	0.000000
3.478000	67.000000	-0.006784	0.000000
3.483000	67.000000	-0.010594	0.000000
3.488000	67.000000	-0.015236	0.000000
3.493000	67.000000	-0.010209	0.000000
3.498000	67.000000	-0.005949	0.000000
3.503000	67.000000	-0.005493	0.000000
3.508000	67.000000	-0.006718	0.000000
3.513000	67.000000	-0.009297	0.000000
3.518000	67.000000	-0.011047	0.000000
3.523000	67.000000	-0.007624	0.000000
3.528000	67.000000	-0.010525	0.000000
3.533000	67.000000	-0.003359	0.000000
3.538000	67.000000	-0.011881	0.000000
3.543000	67.000000	-0.010979	0.000000
3.548000	67.000000	-0.010528	0.000000
3.553000	67.000000	-0.005950	0.000000
3.558000	67.000000	-0.006788	0.000000
3.563000	67.000000	-0.006719	0.000000
3.568000	67.000000	-0.011881	0.000000
3.573000	67.000000	-0.005111	0.000000
3.578000	67.000000	-0.010589	0.000000
3.583000	67.000000	-0.003430	0.000000
3.588000	67.000000	-0.005177	0.000000
3.593000	67.000000	-0.011047	0.000000
3.598000	67.000000	-0.002979	0.000000
3.603000	67.000000	-0.015235	0.000000
3.608000	67.000000	-0.002525	0.000000
3.613000	67.000000	-0.000392	0.000000
3.618000	67.000000	-0.007172	0.000000
3.623000	67.000000	-0.007171	0.000000
3.628000	67.000000	-0.008009	0.000000
3.633000	67.000000	-0.000775	0.000000
3.638000	67.000000	-0.012271	0.000000
3.643000	67.000000	-0.009757	0.000000
3.648000	67.000000	0.002964	0.000000
3.653000	67.000000	-0.000776	0.000000
3.658000	67.000000	-0.004586	0.000000
3.663000	67.000000	-0.005943	0.000000
3.668000	67.000000	-0.003807	0.000000
3.673000	67.000000	-0.005880	0.000000
3.678000	67.000000	-0.006323	0.000000
3.683000	67.000000	-0.005879	0.000000
3.688000	67.000000	-0.012267	0.000000
3.693000	67.000000	-0.010593	0.000000
3.698000	67.000000	-0.003820	0.000000
3.703000	67.000000	-0.005042	0.000000
3.708000	67.000000	-0.005880	0.000000
3.713000	67.000000	-0.011049	0.000000
3.718000	67.000000	-0.003435	0.000000
3.723000	67.000000	-0.001302	0.000000
3.728000	67.000000	-0.005042	0.000000
3.733000	67.000000	-0.001230	0.000000
3.738000	67.000000	-0.005111	0.000000
3.743000	67.000000	-0.005497	0.000000
3.748000	67.000000	-0.009298	0.000000
3.753000	67.000000	-0.011045	0.000000
3.758000	67.000000	-0.004268	0.000000
3.763000	67.000000	-0.011881	0.000000
3.768000	67.000000	-0.009757	0.000000
3.773000	67.000000	-0.005565	0.000000
3.778000	67.000000	-0.009825	0.000000
3.783000	67.000000	-0.007627	0.000000
3.788000	67.000000	-0.006788	0.000000
3.793000	67.000000	-0.008464	0.000000
3.798000	67.000000	-0.008846	0.000000
3.803000	67.000000	-0.017363	0.000000
3.808000	67.000000	-0.008001	0.000000
3.813000	67.000000	-0.008013	0.000000
3.818000	67.000000	-0.016915	0.000000
3.823000	67.000000	-0.012199	0.000000
3.828000	67.000000	-0.006333	0.000000
3.833000	67.000000	-0.010969	0.000000
3.838000	67.000000	-0.013563	0.000000
3.843000	67.000000	-0.010979	0.000000
3.848000	67.000000	-0.016461	0.000000
3.853000	67.000000	-0.015228	0.000000
3.858000	67.000000	-0.015173	0.000000
3.863000	67.000000	-0.007942	0.000000
3.868000	67.000000	-0.010525	0.000000
3.873000	67.000000	-0.013039	0.000000
3.878000	67.000000	-0.013563	0.000000
3.883000	67.000000	-0.010525	0.000000
3.888000	67.000000	-0.014398	0.000000
3.893000	67.000000	-0.008010	0.000000
3.898000	67.000000	-0.010975	0.000000
3.903000	67.000000	-0.008528	0.000000
3.908000	67.000000	-0.002981	0.000000
3.913000	67.000000	-0.008913	0.000000
3.918000	67.000000	-0.008919	0.000000
3.923000	67.000000	-0.006402	0.000000
3.928000	67.000000	-0.011422	0.000000
3.933000	67.000000	-0.008078	0.000000
3.938000	67.000000	-9.587612E-6	0.000000
3.943000	67.000000	-0.013168	0.000000
3.948000	67.000000	-0.008461	0.000000
3.953000	67.000000	-0.005941	0.000000
3.958000	67.000000	-7.650514E-5	0.000000
3.963000	67.000000	-0.001304	0.000000
3.968000	67.000000	-0.007311	0.000000
3.973000	67.000000	-0.008984	0.000000
3.978000	67.000000	-0.005631	0.000000
3.983000	67.000000	-0.003505	0.000000
3.988000	67.000000	-0.002522	0.000000
3.993000	67.000000	-0.002978	0.000000
3.998000	67.000000	0.004188	0.000000
4.003000	67.000000	0.005552	0.000000
4.008000	67.000000	-0.006781	0.000000
4.013000	67.000000	0.000759	0.000000
4.018000	67.000000	-0.000919	0.000000
4.023000	67.000000	-0.012722	0.000000
4.028000	67.000000	-0.009371	0.000000
4.033000	67.000000	-0.002208	0.000000
4.038000	67.000000	-0.000919	0.000000
4.043000	67.000000	-0.008533	0.000000
4.048000	67.000000	-0.006399	0.000000
4.053000	67.000000	-0.014012	0.000000
4.058000	67.000000	-0.007239	0.000000
4.063000	67.000000	-0.009757	0.000000
4.068000	67.000000	-0.000920	0.000000
4.073000	67.000000	-0.000462	0.000000
4.078000	67.000000	-0.014399	0.000000
4.083000	67.000000	-0.011500	0.000000
4.088000	67.000000	-0.001302	0.000000
4.093000	67.000000	-0.006785	0.000000
4.098000	67.000000	-0.007620	0.000000
4.103000	67.000000	-0.004654	0.000000
4.108000	67.000000	-0.008918	0.000000
4.113000	67.000000	-0.005112	0.000000
4.118000	67.000000	-0.008915	0.000000
4.123000	67.000000	-0.008534	0.000000
4.128000	67.000000	-0.002139	0.000000
4.133000	67.000000	-0.011815	0.000000
4.138000	67.000000	-0.009756	0.000000
4.143000	67.000000	-0.006398	0.000000
4.148000	67.000000	-0.003431	0.000000
4.153000	67.000000	-0.012338	0.000000
4.158000	67.000000	-0.002978	0.000000
4.163000	67.000000	-0.001298	0.000000
4.168000	67.000000	0.005098	0.000000
4.173000	67.000000	-0.012791	0.000000
4.178000	67.000000	-0.002667	0.000000
4.183000	67.000000	-0.003888	0.000000
4.188000	67.000000	-0.008988	0.000000
4.193000	67.000000	-0.003888	0.000000
4.198000	67.000000	-0.002143	0.000000
4.203000	67.000000	-0.001301	0.000000
4.208000	67.000000	0.001672	0.000000
4.213000	67.000000	-0.001304	0.000000
4.218000	67.000000	0.002507	0.000000
4.223000	67.000000	-0.004268	0.000000
4.228000	67.000000	-0.005565	0.000000
4.233000	67.000000	0.000378	0.000000
4.238000	67.000000	-0.003889	0.000000
4.243000	67.000000	-0.001301	0.000000
4.248000	67.000000	-0.002978	0.000000
4.253000	67.000000	-0.000462	0.000000
4.258000	67.000000	0.002125	0.000000
4.263000	67.000000	-0.000849	0.000000
4.268000	67.000000	-0.007170	0.000000
4.273000	67.000000	0.001672	0.000000
4.278000	67.000000	-0.005565	0.000000
4.283000	67.000000	-0.003811	0.000000
4.288000	67.000000	-0.006019	0.000000
4.293000	67.000000	-0.008985	0.000000
4.298000	67.000000	-0.012338	0.000000
4.303000	67.000000	-0.007311	0.000000
4.308000	67.000000	0.003802	0.000000
4.313000	67.000000	-0.007690	0.000000
4.318000	67.000000	-0.009371	0.000000
4.323000	67.000000	-0.007622	0.000000
4.328000	67.000000	-0.009362	0.000000
4.333000	67.000000	-0.010663	0.000000
4.338000	67.000000	-0.004270	0.000000
4.343000	67.000000	0.001285	0.000000
4.348000	67.000000	-0.000914	0.000000
4.353000	67.000000	-0.010659	0.000000
4.358000	67.000000	-0.001758	0.000000
4.363000	67.000000	0.002506	0.000000
4.368000	67.000000	-0.006404	0.000000
4.373000	67.000000	-0.002212	0.000000
4.378000	67.000000	-0.006018	0.000000
4.383000	67.000000	0.000377	0.000000
4.388000	67.000000	0.001672	0.000000
4.393000	67.000000	-0.008915	0.000000
4.398000	67.000000	-0.003952	0.000000
4.403000	67.000000	0.000376	0.000000
4.408000	67.000000	-0.002596	0.000000
4.413000	67.000000	-8.142805E-5	0.000000
4.418000	67.000000	0.002439	0.000000
4.423000	67.000000	-0.006467	0.000000
4.428000	67.000000	0.004642	0.000000
4.433000	67.000000	0.002512	0.000000
4.438000	67.000000	0.005865	0.000000
4.443000	67.000000	-0.004342	0.000000
4.448000	67.000000	-0.007311	0.000000
4.453000	67.000000	0.002053	0.000000
4.458000	67.000000	-0.003888	0.000000
4.463000	67.000000	-0.003883	0.000000
4.468000	67.000000	-0.002136	0.000000
4.473000	67.000000	-0.003050	0.000000
4.478000	67.000000	-0.001752	0.000000
4.483000	67.000000	-0.005565	0.000000
4.488000	67.000000	-0.004728	0.000000
4.493000	67.000000	-0.007694	0.000000
4.498000	67.000000	-0.007611	0.000000
4.503000	67.000000	0.000902	0.000000
4.508000	67.000000	-0.004727	0.000000
4.513000	67.000000	0.004641	0.000000
4.518000	67.000000	-0.009825	0.000000
4.523000	67.000000	-0.008533	0.000000
4.528000	67.000000	-0.005634	0.000000
4.533000	67.000000	0.004641	0.000000
4.538000	67.000000	-0.001759	0.000000
4.543000	67.000000	0.003349	0.000000
4.548000	67.000000	-0.005564	0.000000
4.553000	67.000000	-0.000919	0.000000
4.558000	67.000000	-0.006788	0.000000
4.563000	67.000000	-0.006474	0.000000
4.568000	67.000000	0.003730	0.000000
4.573000	67.000000	-1.026535E-5	0.000000
4.578000	67.000000	-0.001374	0.000000
4.583000	67.000000	0.000302	0.000000
4.588000	67.000000	-0.003888	0.000000
4.593000	67.000000	-0.001373	0.000000
4.598000	67.000000	0.002435	0.000000
4.603000	67.000000	-0.000535	0.000000
4.608000	67.000000	0.002817	0.000000
4.613000	67.000000	-0.008601	0.000000
4.618000	67.000000	-0.000916	0.000000
4.623000	67.000000	-0.004412	0.000000
4.628000	67.000000	-0.003888	0.000000
4.633000	67.000000	-0.001825	0.000000
4.638000	67.000000	0.001601	0.000000
4.643000	67.000000	0.001668	0.000000
4.648000	67.000000	-0.003430	0.000000
4.653000	67.000000	-7.508750E-5	0.000000
4.658000	67.000000	-0.005181	0.000000
4.663000	67.000000	0.004642	0.000000
4.668000	67.000000	0.000831	0.000000
4.673000	67.000000	-0.001304	0.000000
4.678000	67.000000	-0.003888	0.000000
4.683000	67.000000	-0.003888	0.000000
4.688000	67.000000	-0.003431	0.000000
4.693000	67.000000	0.002891	0.000000
4.698000	67.000000	0.005029	0.000000
4.703000	67.000000	-0.007686	0.000000
4.708000	67.000000	0.001285	0.000000
4.713000	67.000000	0.000373	0.000000
4.718000	67.000000	-0.003431	0.000000
4.723000	67.000000	-0.006402	0.000000
4.728000	67.000000	-0.009366	0.000000
4.733000	67.000000	0.000766	0.000000
4.738000	67.000000	-0.006397	0.000000
4.743000	67.000000	-0.006402	0.000000
4.748000	67.000000	0.002055	0.000000
4.753000	67.000000	-0.000914	0.000000
4.758000	67.000000	-0.001756	0.000000
4.763000	67.000000	0.001214	0.000000
4.768000	67.000000	-0.000534	0.000000
4.773000	67.000000	0.000307	0.000000
4.778000	67.000000	-0.002138	0.000000
4.783000	67.000000	-0.000920	0.000000
4.788000	67.000000	0.000375	0.000000
4.793000	67.000000	-0.003051	0.000000
4.798000	67.000000	-0.004343	0.000000
4.803000	67.000000	0.003272	0.000000
4.808000	67.000000	0.004949	0.000000
4.813000	67.000000	-0.000536	0.000000
4.818000	67.000000	0.003273	0.000000
4.823000	67.000000	0.006249	0.000000
4.828000	67.000000	0.001598	0.000000
4.833000	67.000000	0.005022	0.000000
4.838000	67.000000	0.003347	0.000000
4.843000	67.000000	-0.001825	0.000000
4.848000	67.000000	-0.002206	0.000000
4.853000	67.000000	0.004571	0.000000
4.858000	67.000000	0.000373	0.000000
4.863000	67.000000	0.002434	0.000000
4.868000	67.000000	0.002509	0.000000
4.873000	67.000000	-0.000919	0.000000
4.878000	67.000000	-0.000919	0.000000
4.883000	67.000000	0.004191	0.000000
4.888000	67.000000	0.006321	0.000000
4.893000	67.000000	0.000763	0.000000
4.898000	67.000000	0.006317	0.000000
4.903000	67.000000	-0.000462	0.000000
4.908000	67.000000	-0.007690	0.000000
4.913000	67.000000	0.001214	0.000000
4.918000	67.000000	-0.002213	0.000000
4.923000	67.000000	0.004641	0.000000
4.928000	67.000000	-8.073931E-5	0.000000
4.933000	67.000000	0.004187	0.000000
4.938000	67.000000	0.005865	0.000000
4.943000	67.000000	0.002053	0.000000
4.948000	67.000000	-0.001759	0.000000
4.953000	67.000000	0.008836	0.000000
4.958000	67.000000	0.005862	0.000000
4.963000	67.000000	0.002059	0.000000
4.968000	67.000000	0.007995	0.000000
4.973000	67.000000	-0.001373	0.000000
4.978000	67.000000	0.002511	0.000000
4.983000	67.000000	0.000761	0.000000
4.988000	67.000000	-0.001828	0.000000
4.993000	67.000000	0.007539	0.000000
4.998000	67.000000	0.006318	0.000000
5.003000	67.000000	0.007538	0.000000
5.008000	67.000000	0.006702	0.000000
5.013000	67.000000	0.001598	0.000000
5.018000	67.000000	-0.000533	0.000000
5.023000	67.000000	0.007997	0.000000
5.028000	67.000000	0.006701	0.000000
5.033000	67.000000	-0.002660	0.000000
5.038000	67.000000	-0.004726	0.000000
5.043000	67.000000	0.001596	0.000000
5.048000	67.000000	-0.000919	0.000000
5.053000	67.000000	0.002054	0.000000
5.058000	67.000000	0.001215	0.000000
5.063000	67.000000	0.001211	0.000000
5.068000	67.000000	-0.005635	0.000000
5.073000	67.000000	-0.000466	0.000000
5.078000	67.000000	0.012264	0.000000
5.083000	67.000000	-0.003888	0.000000
5.088000	67.000000	-0.004796	0.000000
5.093000	67.000000	-0.006020	0.000000
5.098000	67.000000	0.001214	0.000000
5.103000	67.000000	-0.003884	0.000000
5.108000	67.000000	-0.002588	0.000000
5.113000	67.000000	-0.003887	0.000000
5.118000	67.000000	0.005479	0.000000
5.123000	67.000000	-0.006857	0.000000
5.128000	67.000000	-0.005950	0.000000
5.133000	67.000000	-0.001756	0.000000
5.138000	67.000000	0.002051	0.000000
5.143000	67.000000	0.004641	0.000000
5.148000	67.000000	-0.003814	0.000000
5.153000	67.000000	-0.008527	0.000000
5.158000	67.000000	0.000383	0.000000
5.163000	67.000000	-0.001304	0.000000
5.168000	67.000000	-0.003887	0.000000
5.173000	67.000000	-0.001758	0.000000
5.178000	67.000000	-0.001301	0.000000
5.183000	67.000000	-0.000462	0.000000
5.188000	67.000000	-0.005181	0.000000
5.193000	67.000000	0.006780	0.000000
5.198000	67.000000	0.003278	0.000000
5.203000	67.000000	-0.002595	0.000000
5.208000	67.000000	-0.000845	0.000000
5.213000	67.000000	0.002895	0.000000
5.218000	67.000000	0.008453	0.000000
5.223000	67.000000	-0.002208	0.000000
5.228000	67.000000	0.005407	0.000000
5.233000	67.000000	0.000761	0.000000
5.238000	67.000000	0.000759	0.000000
5.243000	67.000000	0.003273	0.000000
5.248000	67.000000	-0.003959	0.000000
5.253000	67.000000	0.007084	0.000000
5.258000	67.000000	0.001214	0.000000
5.263000	67.000000	0.001596	0.000000
5.268000	67.000000	0.002892	0.000000
5.273000	67.000000	-0.005180	0.000000
5.278000	67.000000	0.005022	0.000000
5.283000	67.000000	-0.003502	0.000000
5.288000	67.000000	-0.000916	0.000000
5.293000	67.000000	0.003727	0.000000
5.298000	67.000000	-0.000920	0.000000
5.303000	67.000000	0.000834	0.000000
5.308000	67.000000	-0.003499	0.000000
5.313000	67.000000	-0.000919	0.000000
5.318000	67.000000	-7.860680E-5	0.000000
5.323000	67.000000	0.006321	0.000000
5.328000	67.000000	-0.001756	0.000000
5.333000	67.000000	0.005022	0.000000
5.338000	67.000000	-0.003888	0.000000
5.343000	67.000000	-0.002660	0.000000
5.348000	67.000000	0.009221	0.000000
5.353000	67.000000	0.006319	0.000000
5.358000	67.000000	0.003280	0.000000
5.363000	67.000000	0.001140	0.000000
5.368000	67.000000	0.004111	0.000000
5.373000	67.000000	0.003731	0.000000
5.378000	67.000000	-0.003505	0.000000
5.383000	67.000000	0.000302	0.000000
5.388000	67.000000	-0.003052	0.000000
5.393000	67.000000	0.001142	0.000000
5.398000	67.000000	0.000756	0.000000
5.403000	67.000000	-0.000526	0.000000
5.408000	67.000000	0.008381	0.000000
5.413000	67.000000	0.005789	0.000000
5.418000	67.000000	-0.000992	0.000000
5.423000	67.000000	0.000756	0.000000
5.428000	67.000000	-0.000985	0.000000
5.433000	67.000000	0.000686	0.000000
5.438000	67.000000	0.011352	0.000000
5.443000	67.000000	-0.003050	0.000000
5.448000	67.000000	-0.000920	0.000000
5.453000	67.000000	-0.005950	0.000000
5.458000	67.000000	-0.001297	0.000000
5.463000	67.000000	-0.001297	0.000000
5.468000	67.000000	-0.009824	0.000000
5.473000	67.000000	-0.003051	0.000000
5.478000	67.000000	-0.007694	0.000000
5.483000	67.000000	0.000763	0.000000
5.488000	67.000000	-7.575992E-5	0.000000
5.493000	67.000000	-0.003431	0.000000
5.498000	67.000000	-0.005180	0.000000
5.503000	67.000000	-0.004724	0.000000
5.508000	67.000000	-0.002981	0.000000
5.513000	67.000000	-0.010655	0.000000
5.518000	67.000000	-0.004273	0.000000
5.523000	67.000000	-0.000462	0.000000
5.528000	67.000000	-0.003820	0.000000
5.533000	67.000000	-0.007242	0.000000
5.538000	67.000000	-0.007242	0.000000
5.543000	67.000000	-0.005101	0.000000
5.548000	67.000000	-0.006404	0.000000
5.553000	67.000000	0.001215	0.000000
5.558000	67.000000	-0.007693	0.000000
5.563000	67.000000	-0.002593	0.000000
5.568000	67.000000	-0.006402	0.000000
5.573000	67.000000	-0.003051	0.000000
5.578000	67.000000	0.002052	0.000000
5.583000	67.000000	-0.003050	0.000000
5.588000	67.000000	-0.001754	0.000000
5.593000	67.000000	0.003345	0.000000
5.598000	67.000000	0.008837	0.000000
5.603000	67.000000	0.000758	0.000000
5.608000	67.000000	-0.004727	0.000000
5.613000	67.000000	-0.000533	0.000000
5.618000	67.000000	-0.002662	0.000000
5.623000	67.000000	-0.006474	0.000000
5.628000	67.000000	0.005023	0.000000
5.633000	67.000000	0.002892	0.000000
5.638000	67.000000	0.005867	0.000000
5.643000	67.000000	0.002507	0.000000
5.648000	67.000000	0.005936	0.000000
5.653000	67.000000	0.000303	0.000000
5.658000	67.000000	-0.001300	0.000000
5.663000	67.000000	-0.006019	0.000000
5.668000	67.000000	-0.003890	0.000000
5.673000	67.000000	-0.003881	0.000000
5.678000	67.000000	-0.001374	0.000000
5.683000	67.000000	-0.000462	0.000000
5.688000	67.000000	-0.002212	0.000000
5.693000	67.000000	-0.000531	0.000000
5.698000	67.000000	-0.007241	0.000000
5.703000	67.000000	-0.000463	0.000000
5.708000	67.000000	0.001668	0.000000
5.713000	67.000000	0.002507	0.000000
5.718000	67.000000	-0.014464	0.000000
5.723000	67.000000	-0.005564	0.000000
5.728000	67.000000	-0.002211	0.000000
5.733000	67.000000	-0.006785	0.000000
5.738000	67.000000	-0.006404	0.000000
5.743000	67.000000	-6.058718E-6	0.000000
5.748000	67.000000	-0.001755	0.000000
5.753000	67.000000	-0.006018	0.000000
5.758000	67.000000	-0.007241	0.000000
5.763000	67.000000	-0.001757	0.000000
5.768000	67.000000	-0.009820	0.000000
5.773000	67.000000	-0.005945	0.000000
5.778000	67.000000	-0.001230	0.000000
5.783000	67.000000	-0.009305	0.000000
5.788000	67.000000	-0.002143	0.000000
5.793000	67.000000	-0.007694	0.000000
5.798000	67.000000	-0.006858	0.000000
5.803000	67.000000	-0.005948	0.000000
5.808000	67.000000	-0.005565	0.000000
5.813000	67.000000	-0.004718	0.000000
5.818000	67.000000	-0.005949	0.000000
5.823000	67.000000	-8.884517E-6	0.000000
5.828000	67.000000	-0.002976	0.000000
5.833000	67.000000	-0.012724	0.000000
5.838000	67.000000	-8.212984E-5	0.000000
5.843000	67.000000	-0.002981	0.000000
5.848000	67.000000	-0.004656	0.000000
5.853000	67.000000	-0.011886	0.000000
5.858000	67.000000	-0.008071	0.000000
5.863000	67.000000	-0.004649	0.000000
5.868000	67.000000	-0.011818	0.000000
5.873000	67.000000	-0.012264	0.000000
5.878000	67.000000	-0.003356	0.000000
5.883000	67.000000	-0.011364	0.000000
5.888000	67.000000	-0.009757	0.000000
5.893000	67.000000	-0.008079	0.000000
5.898000	67.000000	-0.008848	0.000000
5.903000	67.000000	0.000904	0.000000
5.908000	67.000000	-0.007627	0.000000
5.913000	67.000000	-0.002593	0.000000
5.918000	67.000000	-0.010980	0.000000
5.923000	67.000000	-0.009684	0.000000
5.928000	67.000000	0.004641	0.000000
5.933000	67.000000	-0.005950	0.000000
5.938000	67.000000	-0.012271	0.000000
5.943000	67.000000	-0.011429	0.000000
5.948000	67.000000	-0.000462	0.000000
5.953000	67.000000	-0.004202	0.000000
5.958000	67.000000	-0.005490	0.000000
5.963000	67.000000	-0.005947	0.000000
5.968000	67.000000	-0.010142	0.000000
5.973000	67.000000	0.000446	0.000000
5.978000	67.000000	-0.008848	0.000000
5.983000	67.000000	-0.008080	0.000000
5.988000	67.000000	-0.006782	0.000000
5.993000	67.000000	-0.000849	0.000000
5.998000	67.000000	-0.001683	0.000000
6.003000	67.000000	0.007230	0.000000
6.008000	67.000000	-0.000388	0.000000
6.013000	67.000000	-0.009302	0.000000
6.018000	67.000000	-0.006331	0.000000
6.023000	67.000000	-0.003815	0.000000
6.028000	67.000000	-0.006788	0.000000
6.033000	67.000000	-0.001230	0.000000
6.038000	67.000000	-0.010977	0.000000
6.043000	67.000000	-0.011433	0.000000
6.048000	67.000000	-0.014400	0.000000
6.053000	67.000000	-0.003364	0.000000
6.058000	67.000000	-0.009752	0.000000
6.063000	67.000000	-0.010594	0.000000
6.068000	67.000000	-0.010591	0.000000
6.073000	67.000000	-0.004200	0.000000
6.078000	67.000000	-0.010209	0.000000
6.083000	67.000000	-0.013947	0.000000
6.088000	67.000000	-0.005482	0.000000
6.093000	67.000000	-0.007625	0.000000
6.098000	67.000000	-0.009294	0.000000
6.103000	67.000000	-0.010575	0.000000
6.108000	67.000000	-0.011881	0.000000
6.113000	67.000000	-0.001687	0.000000
6.118000	67.000000	-0.010595	0.000000
6.123000	67.000000	-0.003747	0.000000
6.128000	67.000000	-0.005560	0.000000
6.133000	67.000000	-0.002522	0.000000
6.138000	67.000000	-0.010594	0.000000
6.143000	67.000000	-0.002973	0.000000
6.148000	67.000000	-0.005879	0.000000
6.153000	67.000000	-0.002141	0.000000
6.158000	67.000000	-0.010137	0.000000
6.163000	67.000000	-0.000845	0.000000
6.168000	67.000000	-0.008075	0.000000
6.173000	67.000000	-0.003816	0.000000
6.178000	67.000000	-0.002137	0.000000
6.183000	67.000000	-0.001297	0.000000
6.188000	67.000000	-0.000844	0.000000
6.193000	67.000000	-0.002588	0.000000
6.198000	67.000000	-0.012715	0.000000
6.203000	67.000000	0.002508	0.000000
6.208000	67.000000	-0.007240	0.000000
6.213000	67.000000	-0.003364	0.000000
6.218000	67.000000	-0.006718	0.000000
6.223000	67.000000	-0.008529	0.000000
6.228000	67.000000	-0.017816	0.000000
6.233000	67.000000	-0.008464	0.000000
6.238000	67.000000	-0.007242	0.000000
6.243000	67.000000	-0.010659	0.000000
6.248000	67.000000	-0.003818	0.000000
6.253000	67.000000	-0.008074	0.000000
6.258000	67.000000	-0.005562	0.000000
6.263000	67.000000	-0.001752	0.000000
6.268000	67.000000	-0.000847	0.000000
6.273000	67.000000	-0.006401	0.000000
6.278000	67.000000	-0.005110	0.000000
6.283000	67.000000	-0.008527	0.000000
6.288000	67.000000	-0.001683	0.000000
6.293000	67.000000	0.001213	0.000000
6.298000	67.000000	-0.002590	0.000000
6.303000	67.000000	-0.001369	0.000000
6.308000	67.000000	-0.002976	0.000000
6.313000	67.000000	-0.005565	0.000000
6.318000	67.000000	-0.004725	0.000000
6.323000	67.000000	-0.001683	0.000000
6.328000	67.000000	-0.002981	0.000000
6.333000	67.000000	-0.000920	0.000000
6.338000	67.000000	0.004187	0.000000
6.343000	67.000000	-0.005099	0.000000
6.348000	67.000000	-0.000462	0.000000
6.353000	67.000000	-0.009367	0.000000
6.358000	67.000000	-0.003888	0.000000
6.363000	67.000000	-0.003885	0.000000
6.368000	67.000000	-0.003888	0.000000
6.373000	67.000000	-0.003885	0.000000
6.378000	67.000000	-0.006857	0.000000
6.383000	67.000000	0.000832	0.000000
6.388000	67.000000	-0.012788	0.000000
6.393000	67.000000	-0.002979	0.000000
6.398000	67.000000	-0.010663	0.000000
6.403000	67.000000	-0.010210	0.000000
6.408000	67.000000	-0.005565	0.000000
6.413000	67.000000	-0.002139	0.000000
6.418000	67.000000	-0.010209	0.000000
6.423000	67.000000	-0.008079	0.000000
6.428000	67.000000	-0.016593	0.000000
6.433000	67.000000	-0.013554	0.000000
6.438000	67.000000	-0.012338	0.000000
6.443000	67.000000	-0.008071	0.000000
6.448000	67.000000	-0.009301	0.000000
6.453000	67.000000	-0.012723	0.000000
6.458000	67.000000	-0.016526	0.000000
6.463000	67.000000	-0.008912	0.000000
6.468000	67.000000	-0.016075	0.000000
6.473000	67.000000	-0.015238	0.000000
6.478000	67.000000	-0.010589	0.000000
6.483000	67.000000	-0.007242	0.000000
6.488000	67.000000	-0.011047	0.000000
6.493000	67.000000	-0.011434	0.000000
6.498000	67.000000	-0.002524	0.000000
6.503000	67.000000	-0.013944	0.000000
6.508000	67.000000	-0.007553	0.000000
6.513000	67.000000	-0.012652	0.000000
6.518000	67.000000	-0.005494	0.000000
6.523000	67.000000	-0.014401	0.000000
6.528000	67.000000	-0.010070	0.000000
6.533000	67.000000	-0.002975	0.000000
6.538000	67.000000	-0.011886	0.000000
6.543000	67.000000	-0.013101	0.000000
6.548000	67.000000	-0.004269	0.000000
6.553000	67.000000	-0.002979	0.000000
6.558000	67.000000	-0.003820	0.000000
6.563000	67.000000	-0.009751	0.000000
6.568000	67.000000	-0.007170	0.000000
6.573000	67.000000	-0.010592	0.000000
6.578000	67.000000	-0.008914	0.000000
6.583000	67.000000	-0.007556	0.000000
6.588000	67.000000	-0.009371	0.000000
6.593000	67.000000	-0.008079	0.000000
6.598000	67.000000	0.000376	0.000000
6.603000	67.000000	-0.003360	0.000000
6.608000	67.000000	-0.002974	0.000000
6.613000	67.000000	0.001668	0.000000
6.618000	67.000000	-0.010139	0.000000
6.623000	67.000000	-0.007624	0.000000
6.628000	67.000000	-0.004273	0.000000
6.633000	67.000000	-0.008461	0.000000
6.638000	67.000000	-0.014847	0.000000
6.643000	67.000000	-0.010593	0.000000
6.648000	67.000000	-0.007623	0.000000
6.653000	67.000000	-0.009297	0.000000
6.658000	67.000000	-0.014328	0.000000
6.663000	67.000000	-0.009300	0.000000
6.668000	67.000000	-0.007696	0.000000
6.673000	67.000000	-0.008919	0.000000
6.678000	67.000000	-0.013562	0.000000
6.683000	67.000000	-0.005037	0.000000
6.688000	67.000000	-0.017356	0.000000
6.693000	67.000000	-0.007172	0.000000
6.698000	67.000000	-0.011886	0.000000
6.703000	67.000000	-0.006789	0.000000
6.708000	67.000000	-0.002977	0.000000
6.713000	67.000000	-0.009754	0.000000
6.718000	67.000000	-0.012725	0.000000
6.723000	67.000000	-0.004722	0.000000
6.728000	67.000000	-0.007241	0.000000
6.733000	67.000000	-0.009754	0.000000
6.738000	67.000000	-0.008080	0.000000
6.743000	67.000000	-0.002143	0.000000
6.748000	67.000000	-0.004658	0.000000
6.753000	67.000000	-0.008918	0.000000
6.758000	67.000000	-0.008534	0.000000
6.763000	67.000000	-0.006399	0.000000
6.768000	67.000000	-0.007627	0.000000
6.773000	67.000000	-0.008987	0.000000
6.778000	67.000000	-0.004658	0.000000
6.783000	67.000000	-0.005950	0.000000
6.788000	67.000000	-0.013166	0.000000
6.793000	67.000000	-0.007626	0.000000
6.798000	67.000000	-0.005565	0.000000
6.803000	67.000000	-0.003816	0.000000
6.808000	67.000000	-0.011047	0.000000
6.813000	67.000000	-0.008915	0.000000
6.818000	67.000000	-0.005945	0.000000
6.823000	67.000000	-0.011886	0.000000
6.828000	67.000000	-0.004654	0.000000
6.833000	67.000000	-0.005494	0.000000
6.838000	67.000000	-0.006783	0.000000
6.843000	67.000000	-0.012264	0.000000
6.848000	67.000000	-0.011816	0.000000
6.853000	67.000000	-0.002139	0.000000
6.858000	67.000000	-0.012724	0.000000
6.863000	67.000000	-0.007627	0.000000
6.868000	67.000000	-0.003820	0.000000
6.873000	67.000000	-0.014008	0.000000
6.878000	67.000000	-0.008013	0.000000
6.883000	67.000000	-0.008007	0.000000
6.888000	67.000000	-0.018658	0.000000
6.893000	67.000000	-0.008455	0.000000
6.898000	67.000000	-0.017817	0.000000
6.903000	67.000000	-0.002981	0.000000
6.908000	67.000000	-0.005561	0.000000
6.913000	67.000000	-0.010659	0.000000
6.918000	67.000000	-0.013631	0.000000
6.923000	67.000000	-0.010209	0.000000
6.928000	67.000000	-0.006016	0.000000
6.933000	67.000000	-0.007694	0.000000
6.938000	67.000000	-0.007242	0.000000
6.943000	67.000000	-0.011048	0.000000
6.948000	67.000000	-0.009824	0.000000
6.953000	67.000000	-0.003434	0.000000
6.958000	67.000000	-0.011496	0.000000
6.963000	67.000000	-0.001682	0.000000
6.968000	67.000000	-0.009301	0.000000
6.973000	67.000000	-0.005950	0.000000
6.978000	67.000000	-0.004721	0.000000
6.983000	67.000000	-0.009756	0.000000
6.988000	67.000000	-0.011879	0.000000
6.993000	67.000000	-0.007242	0.000000
6.998000	67.000000	-0.001758	0.000000
7.003000	67.000000	-0.006788	0.000000
7.008000	67.000000	-0.002139	0.000000
7.013000	67.000000	-0.005566	0.000000
7.018000	67.000000	-0.008078	0.000000
7.023000	67.000000	-0.007240	0.000000
7.028000	67.000000	-0.005491	0.000000
7.033000	67.000000	-0.004651	0.000000
7.038000	67.000000	-0.009756	0.000000
7.043000	67.000000	-0.004203	0.000000
7.048000	67.000000	-0.003364	0.000000
7.053000	67.000000	0.001284	0.000000
7.058000	67.000000	-0.007695	0.000000
7.063000	67.000000	-0.010210	0.000000
7.068000	67.000000	-0.007693	0.000000
7.073000	67.000000	-0.005181	0.000000
7.078000	67.000000	-0.009757	0.000000
7.083000	67.000000	0.000449	0.000000
7.088000	67.000000	-0.008529	0.000000
7.093000	67.000000	-0.000848	0.000000
7.098000	67.000000	-0.004726	0.000000
7.103000	67.000000	-0.011048	0.000000
7.108000	67.000000	-0.017881	0.000000
7.113000	67.000000	-0.004272	0.000000
7.118000	67.000000	-0.009297	0.000000
7.123000	67.000000	0.000830	0.000000
7.128000	67.000000	-0.006019	0.000000
7.133000	67.000000	-0.009756	0.000000
7.138000	67.000000	-0.003816	0.000000
7.143000	67.000000	-0.000849	0.000000
7.148000	67.000000	-0.004273	0.000000
7.153000	67.000000	-0.009364	0.000000
7.158000	67.000000	-0.010590	0.000000
7.163000	67.000000	-0.006331	0.000000
7.168000	67.000000	-0.005950	0.000000
7.173000	67.000000	-0.006712	0.000000
7.178000	67.000000	-0.002981	0.000000
7.183000	67.000000	-0.008986	0.000000
7.188000	67.000000	-0.012267	0.000000
7.193000	67.000000	-0.007242	0.000000
7.198000	67.000000	-0.001687	0.000000
7.203000	67.000000	-0.005946	0.000000
7.208000	67.000000	-0.014400	0.000000
7.213000	67.000000	-0.002981	0.000000
7.218000	67.000000	-0.006014	0.000000
7.223000	67.000000	-0.004269	0.000000
7.228000	67.000000	-0.010594	0.000000
7.233000	67.000000	-0.000844	0.000000
7.238000	67.000000	-0.003803	0.000000
7.243000	67.000000	-0.004199	0.000000
7.248000	67.000000	-0.010594	0.000000
7.253000	67.000000	-0.008907	0.000000
7.258000	67.000000	-0.002981	0.000000
7.263000	67.000000	-0.006788	0.000000
7.268000	67.000000	-0.006857	0.000000
7.273000	67.000000	0.000373	0.000000
7.278000	67.000000	-0.006020	0.000000
7.283000	67.000000	-0.004658	0.000000
7.288000	67.000000	-0.003043	0.000000
7.293000	67.000000	-0.000462	0.000000
7.298000	67.000000	-0.005559	0.000000
7.303000	67.000000	-0.007624	0.000000
7.308000	67.000000	0.002052	0.000000
7.313000	67.000000	0.000830	0.000000
7.318000	67.000000	-0.006402	0.000000
7.323000	67.000000	-0.002143	0.000000
7.328000	67.000000	-0.005103	0.000000
7.333000	67.000000	-0.000918	0.000000
7.338000	67.000000	0.002964	0.000000
7.343000	67.000000	-0.003424	0.000000
7.348000	67.000000	-0.007686	0.000000
7.353000	67.000000	-0.005113	0.000000
7.358000	67.000000	-0.004722	0.000000
7.363000	67.000000	0.003801	0.000000
7.368000	67.000000	-8.073931E-5	0.000000
7.373000	67.000000	-0.003364	0.000000
7.378000	67.000000	-0.006788	0.000000
7.383000	67.000000	-0.005563	0.000000
7.388000	67.000000	-0.006017	0.000000
7.393000	67.000000	-0.005949	0.000000
7.398000	67.000000	-0.004656	0.000000
7.403000	67.000000	-0.008080	0.000000
7.408000	67.000000	-0.004643	0.000000
7.413000	67.000000	-0.005107	0.000000
7.418000	67.000000	-0.006402	0.000000
7.423000	67.000000	-0.007241	0.000000
7.428000	67.000000	-0.008918	0.000000
7.433000	67.000000	-0.004721	0.000000
7.438000	67.000000	-0.001757	0.000000
7.443000	67.000000	-0.003433	0.000000
7.448000	67.000000	0.002127	0.000000
7.453000	67.000000	-0.003433	0.000000
7.458000	67.000000	-0.004273	0.000000
7.463000	67.000000	-0.003432	0.000000
7.468000	67.000000	-0.003435	0.000000
7.473000	67.000000	-0.004728	0.000000
7.478000	67.000000	-8.072655E-5	0.000000
7.483000	67.000000	-0.008074	0.000000
7.488000	67.000000	0.000837	0.000000
7.493000	67.000000	-0.006400	0.000000
7.498000	67.000000	-0.002666	0.000000
7.503000	67.000000	0.002963	0.000000
7.508000	67.000000	-0.000919	0.000000
7.513000	67.000000	0.002890	0.000000
7.518000	67.000000	0.002124	0.000000
7.523000	67.000000	0.000377	0.000000
7.528000	67.000000	0.003346	0.000000
7.533000	67.000000	-0.008988	0.000000
7.538000	67.000000	-0.002212	0.000000
7.543000	67.000000	-0.006851	0.000000
7.548000	67.000000	0.000376	0.000000
7.553000	67.000000	-0.002211	0.000000
7.558000	67.000000	-0.001758	0.000000
7.563000	67.000000	-0.008080	0.000000
7.568000	67.000000	-7.791003E-5	0.000000
7.573000	67.000000	0.002507	0.000000
7.578000	67.000000	-0.000919	0.000000
7.583000	67.000000	-0.003888	0.000000
7.588000	67.000000	0.001982	0.000000
7.593000	67.000000	0.004185	0.000000
7.598000	67.000000	-0.000915	0.000000
7.603000	67.000000	0.001596	0.000000
7.608000	67.000000	0.001599	0.000000
7.613000	67.000000	-0.004412	0.000000
7.618000	67.000000	-0.003497	0.000000
7.623000	67.000000	-0.002210	0.000000
7.628000	67.000000	-0.002206	0.000000
7.633000	67.000000	0.009674	0.000000
7.638000	67.000000	-0.002208	0.000000
7.643000	67.000000	-0.000536	0.000000
7.648000	67.000000	-0.002663	0.000000
7.653000	67.000000	0.001596	0.000000
7.658000	67.000000	-0.002665	0.000000
7.663000	67.000000	-0.004342	0.000000
7.668000	67.000000	-0.003500	0.000000
7.673000	67.000000	-0.003887	0.000000
7.678000	67.000000	0.001599	0.000000
7.683000	67.000000	0.005027	0.000000
7.688000	67.000000	0.004644	0.000000
7.693000	67.000000	0.000757	0.000000
7.698000	67.000000	0.009673	0.000000
7.703000	67.000000	0.002509	0.000000
7.708000	67.000000	0.004123	0.000000
7.713000	67.000000	-0.003495	0.000000
7.718000	67.000000	-0.000144	0.000000
7.723000	67.000000	0.005022	0.000000
7.728000	67.000000	-0.001754	0.000000
7.733000	67.000000	0.001979	0.000000
7.738000	67.000000	-0.000916	0.000000
7.743000	67.000000	0.002433	0.000000
7.748000	67.000000	0.000377	0.000000
7.753000	67.000000	0.004111	0.000000
7.758000	67.000000	0.003734	0.000000
7.763000	67.000000	0.000764	0.000000
7.768000	67.000000	0.004572	0.000000
7.773000	67.000000	-0.002665	0.000000
7.778000	67.000000	0.007996	0.000000
7.783000	67.000000	-0.002663	0.000000
7.788000	67.000000	0.003274	0.000000
7.793000	67.000000	0.005023	0.000000
7.798000	67.000000	-0.000462	0.000000
7.803000	67.000000	-0.000466	0.000000
7.808000	67.000000	-0.003050	0.000000
7.813000	67.000000	-0.003435	0.000000
7.818000	67.000000	-0.001758	0.000000
7.823000	67.000000	-0.000463	0.000000
7.828000	67.000000	-0.003435	0.000000
7.833000	67.000000	-0.000464	0.000000
7.838000	67.000000	-0.006018	0.000000
7.843000	67.000000	-0.006852	0.000000
7.848000	67.000000	0.000310	0.000000
7.853000	67.000000	-0.004656	0.000000
7.858000	67.000000	-0.008079	0.000000
7.863000	67.000000	-0.002596	0.000000
7.868000	67.000000	-0.006788	0.000000
7.873000	67.000000	-0.009297	0.000000
7.878000	67.000000	-0.012340	0.000000
7.883000	67.000000	-0.001758	0.000000
7.888000	67.000000	-0.012722	0.000000
7.893000	67.000000	-0.008533	0.000000
7.898000	67.000000	-0.003505	0.000000
7.903000	67.000000	-0.004342	0.000000
7.908000	67.000000	-0.004343	0.000000
7.913000	67.000000	-0.003050	0.000000
7.918000	67.000000	-0.003500	0.000000
7.923000	67.000000	0.005861	0.000000
7.928000	67.000000	-0.002597	0.000000
7.933000	67.000000	-0.001294	0.000000
7.938000	67.000000	-0.005181	0.000000
7.943000	67.000000	-0.000919	0.000000
7.948000	67.000000	-8.073931E-5	0.000000
7.953000	67.000000	0.002434	0.000000
7.958000	67.000000	-0.000603	0.000000
7.963000	67.000000	-0.003502	0.000000
7.968000	67.000000	-7.720853E-5	0.000000
7.973000	67.000000	-0.000150	0.000000
7.978000	67.000000	0.007539	0.000000
7.983000	67.000000	-0.003505	0.000000
7.988000	67.000000	-0.004797	0.000000
7.993000	67.000000	0.001139	0.000000
7.998000	67.000000	0.002507	0.000000
8.003000	67.000000	-0.002213	0.000000
8.008000	67.000000	-0.000536	0.000000
8.013000	67.000000	-0.001758	0.000000
8.018000	67.000000	0.004641	0.000000
8.023000	67.000000	-7.789727E-5	0.000000
8.028000	67.000000	0.001531	0.000000
8.033000	67.000000	-0.004797	0.000000
8.038000	67.000000	-0.003500	0.000000
8.043000	67.000000	0.002507	0.000000
8.048000	67.000000	0.001980	0.000000
8.053000	67.000000	-0.002211	0.000000
8.058000	67.000000	-0.004720	0.000000
8.063000	67.000000	-0.000463	0.000000
8.068000	67.000000	0.003345	0.000000
8.073000	67.000000	-0.000460	0.000000
8.078000	67.000000	-0.006015	0.000000
8.083000	67.000000	-0.001304	0.000000
8.088000	67.000000	-0.004261	0.000000
8.093000	67.000000	-0.009826	0.000000
8.098000	67.000000	-0.008984	0.000000
8.103000	67.000000	-0.003888	0.000000
8.108000	67.000000	-0.002586	0.000000
8.113000	67.000000	-0.003886	0.000000
8.118000	67.000000	-0.002596	0.000000
8.123000	67.000000	0.001676	0.000000
8.128000	67.000000	-0.006846	0.000000
8.133000	67.000000	-0.002127	0.000000
8.138000	67.000000	-0.003050	0.000000
8.143000	67.000000	0.005022	0.000000
8.148000	67.000000	-0.009371	0.000000
8.153000	67.000000	-0.003433	0.000000
8.158000	67.000000	0.007538	0.000000
8.163000	67.000000	0.003273	0.000000
8.168000	67.000000	0.000377	0.000000
8.173000	67.000000	-0.004342	0.000000
8.178000	67.000000	-0.006471	0.000000
8.183000	67.000000	-0.003502	0.000000
8.188000	67.000000	0.001670	0.000000
8.193000	67.000000	-0.001758	0.000000
8.198000	67.000000	-0.011565	0.000000
8.203000	67.000000	0.007614	0.000000
8.208000	67.000000	0.002510	0.000000
8.213000	67.000000	-0.004338	0.000000
8.218000	67.000000	0.005026	0.000000
8.223000	67.000000	-0.004410	0.000000
8.228000	67.000000	-0.001368	0.000000
8.233000	67.000000	0.002892	0.000000
8.238000	67.000000	-0.000527	0.000000
8.243000	67.000000	-0.003050	0.000000
8.248000	67.000000	-0.003050	0.000000
8.253000	67.000000	0.002055	0.000000
8.258000	67.000000	-0.007312	0.000000
8.263000	67.000000	-0.002667	0.000000
8.268000	67.000000	0.001596	0.000000
8.273000	67.000000	0.002059	0.000000
8.278000	67.000000	-0.003501	0.000000
8.283000	67.000000	-0.004726	0.000000
8.288000	67.000000	-0.000151	0.000000
8.293000	67.000000	-0.001374	0.000000
8.298000	67.000000	-0.002139	0.000000
8.303000	67.000000	0.003348	0.000000
8.308000	67.000000	-0.001373	0.000000
8.313000	67.000000	-0.003888	0.000000
8.318000	67.000000	0.000303	0.000000
8.323000	67.000000	0.000303	0.000000
8.328000	67.000000	0.008836	0.000000
8.333000	67.000000	0.002054	0.000000
8.338000	67.000000	0.000760	0.000000
8.343000	67.000000	0.001142	0.000000
8.348000	67.000000	-0.007766	0.000000
8.353000	67.000000	0.003345	0.000000
8.358000	67.000000	0.004565	0.000000
8.363000	67.000000	-0.006086	0.000000
8.368000	67.000000	0.002888	0.000000
8.373000	67.000000	0.000761	0.000000
8.378000	67.000000	0.001215	0.000000
8.383000	67.000000	0.002894	0.000000
8.388000	67.000000	-0.002212	0.000000
8.393000	67.000000	-0.005181	0.000000
8.398000	67.000000	0.004115	0.000000
8.403000	67.000000	-0.000143	0.000000
8.408000	67.000000	0.001601	0.000000
8.413000	67.000000	0.003273	0.000000
8.418000	67.000000	0.002818	0.000000
8.423000	67.000000	-0.006471	0.000000
8.428000	67.000000	-0.006019	0.000000
8.433000	67.000000	0.002434	0.000000
8.438000	67.000000	-0.002666	0.000000
8.443000	67.000000	-0.001755	0.000000
8.448000	67.000000	0.006775	0.000000
8.453000	67.000000	-0.009825	0.000000
8.458000	67.000000	-0.010209	0.000000
8.463000	67.000000	-0.004655	0.000000
8.468000	67.000000	-0.009366	0.000000
8.473000	67.000000	-0.000466	0.000000
8.478000	67.000000	-0.002143	0.000000
8.483000	67.000000	-0.002596	0.000000
8.488000	67.000000	-0.002596	0.000000
8.493000	67.000000	-0.003050	0.000000
8.498000	67.000000	0.000378	0.000000
8.503000	67.000000	0.002050	0.000000
8.508000	67.000000	-0.005181	0.000000
8.513000	67.000000	-0.000536	0.000000
8.518000	67.000000	-0.005181	0.000000
8.523000	67.000000	0.000762	0.000000
8.528000	67.000000	0.007544	0.000000
8.533000	67.000000	0.001599	0.000000
8.538000	67.000000	0.003349	0.000000
8.543000	67.000000	-0.000531	0.000000
8.548000	67.000000	-0.000991	0.000000
8.553000	67.000000	0.001596	0.000000
8.558000	67.000000	-0.001375	0.000000
8.563000	67.000000	0.001142	0.000000
8.568000	67.000000	-0.000148	0.000000
8.573000	67.000000	0.000763	0.000000
8.578000	67.000000	0.000690	0.000000
8.583000	67.000000	0.004114	0.000000
8.588000	67.000000	-0.000149	0.000000
8.593000	67.000000	-0.000990	0.000000
8.598000	67.000000	0.001596	0.000000
8.603000	67.000000	0.006171	0.000000
8.608000	67.000000	0.002823	0.000000
8.613000	67.000000	0.005408	0.000000
8.618000	67.000000	0.005332	0.000000
8.623000	67.000000	0.010061	0.000000
8.628000	67.000000	0.006702	0.000000
8.633000	67.000000	0.013487	0.000000
8.638000	67.000000	-0.002213	0.000000
8.643000	67.000000	0.002053	0.000000
8.648000	67.000000	0.004184	0.000000
8.653000	67.000000	0.003273	0.000000
8.658000	67.000000	0.004949	0.000000
8.663000	67.000000	0.003272	0.000000
8.668000	67.000000	-0.006087	0.000000
8.673000	67.000000	-0.000536	0.000000
8.678000	67.000000	0.004494	0.000000
8.683000	67.000000	0.006629	0.000000
8.688000	67.000000	-0.000531	0.000000
8.693000	67.000000	0.009217	0.000000
8.698000	67.000000	0.002362	0.000000
8.703000	67.000000	0.004111	0.000000
8.708000	67.000000	0.000757	0.000000
8.713000	67.000000	-0.000916	0.000000
8.718000	67.000000	0.000239	0.000000
8.723000	67.000000	0.004568	0.000000
8.728000	67.000000	-0.002739	0.000000
8.733000	67.000000	0.004574	0.000000
8.738000	67.000000	-0.000986	0.000000
8.743000	67.000000	0.005404	0.000000
8.748000	67.000000	0.006246	0.000000
8.753000	67.000000	0.000686	0.000000
8.758000	67.000000	0.002892	0.000000
8.763000	67.000000	0.003273	0.000000
8.768000	67.000000	-0.002276	0.000000
8.773000	67.000000	0.003276	0.000000
8.778000	67.000000	-0.000991	0.000000
8.783000	67.000000	0.000757	0.000000
8.788000	67.000000	0.007544	0.000000
8.793000	67.000000	0.001980	0.000000
8.798000	67.000000	0.006775	0.000000
8.803000	67.000000	0.003273	0.000000
8.808000	67.000000	0.001146	0.000000
8.813000	67.000000	-0.001758	0.000000
8.818000	67.000000	-0.001373	0.000000
8.823000	67.000000	0.007999	0.000000
8.828000	67.000000	0.009678	0.000000
8.833000	67.000000	-0.001302	0.000000
8.838000	67.000000	-0.002665	0.000000
8.843000	67.000000	0.007156	0.000000
8.848000	67.000000	0.006778	0.000000
8.853000	67.000000	0.002962	0.000000
8.858000	67.000000	0.002891	0.000000
8.863000	67.000000	0.003727	0.000000
8.868000	67.000000	0.005030	0.000000
8.873000	67.000000	0.002964	0.000000
8.878000	67.000000	0.010515	0.000000
8.883000	67.000000	0.004568	0.000000
8.888000	67.000000	-0.002204	0.000000
8.893000	67.000000	-0.000458	0.000000
8.898000	67.000000	-0.000535	0.000000
8.903000	67.000000	0.005027	0.000000
8.908000	67.000000	0.005862	0.000000
8.913000	67.000000	0.001980	0.000000
8.918000	67.000000	0.001142	0.000000
8.923000	67.000000	0.007161	0.000000
8.928000	67.000000	0.002818	0.000000
8.933000	67.000000	0.003204	0.000000
8.938000	67.000000	0.004953	0.000000
8.943000	67.000000	0.003200	0.000000
8.948000	67.000000	0.004948	0.000000
8.953000	67.000000	0.007469	0.000000
8.958000	67.000000	0.005788	0.000000
8.963000	67.000000	0.007086	0.000000
8.968000	67.000000	0.010822	0.000000
8.973000	67.000000	0.009605	0.000000
8.978000	67.000000	0.004115	0.000000
8.983000	67.000000	0.001530	0.000000
8.988000	67.000000	0.002818	0.000000
8.993000	67.000000	0.004953	0.000000
8.998000	67.000000	0.009601	0.000000
9.003000	67.000000	-0.000149	0.000000
9.008000	67.000000	0.005332	0.000000
9.013000	67.000000	0.002362	0.000000
9.018000	67.000000	0.004572	0.000000
9.023000	67.000000	0.007468	0.000000
9.028000	67.000000	0.004949	0.000000
9.033000	67.000000	-0.001824	0.000000
9.038000	67.000000	0.005787	0.000000
9.043000	67.000000	0.003276	0.000000
9.048000	67.000000	0.012194	0.000000
9.053000	67.000000	0.000304	0.000000
9.058000	67.000000	0.006245	0.000000
9.063000	67.000000	0.004950	0.000000
9.068000	67.000000	0.000302	0.000000
9.073000	67.000000	-0.004798	0.000000
9.078000	67.000000	0.007089	0.000000
9.083000	67.000000	0.006630	0.000000
9.088000	67.000000	0.007543	0.000000
9.093000	67.000000	0.007160	0.000000
9.098000	67.000000	0.001598	0.000000
9.103000	67.000000	0.004111	0.000000
9.108000	67.000000	-0.003959	0.000000
9.113000	67.000000	0.001601	0.000000
9.118000	67.000000	0.003280	0.000000
9.123000	67.000000	0.003731	0.000000
9.128000	67.000000	0.004111	0.000000
9.133000	67.000000	0.001979	0.000000
9.138000	67.000000	0.008308	0.000000
9.143000	67.000000	0.006626	0.000000
9.148000	67.000000	-0.001828	0.000000
9.153000	67.000000	0.004493	0.000000
9.158000	67.000000	0.006245	0.000000
9.163000	67.000000	0.001988	0.000000
9.168000	67.000000	0.004115	0.000000
9.173000	67.000000	0.003275	0.000000
9.178000	67.000000	0.003656	0.000000
9.183000	67.000000	-8.211730E-5	0.000000
9.188000	67.000000	-0.006078	0.000000
9.193000	67.000000	0.005410	0.000000
9.198000	67.000000	-0.001373	0.000000
9.203000	67.000000	-0.005180	0.000000
9.208000	67.000000	-0.002212	0.000000
9.213000	67.000000	-0.000991	0.000000
9.218000	67.000000	-0.001828	0.000000
9.223000	67.000000	-0.000531	0.000000
9.228000	67.000000	-0.003957	0.000000
9.233000	67.000000	0.001596	0.000000
9.238000	67.000000	-0.006474	0.000000
9.243000	67.000000	-0.000987	0.000000
9.248000	67.000000	-0.002280	0.000000
9.253000	67.000000	-8.073287E-5	0.000000
9.258000	67.000000	0.005022	0.000000
9.263000	67.000000	0.001596	0.000000
9.268000	67.000000	0.002434	0.000000
9.273000	67.000000	0.004186	0.000000
9.278000	67.000000	0.002433	0.000000
9.283000	67.000000	0.004570	0.000000
9.288000	67.000000	0.000761	0.000000
9.293000	67.000000	0.002434	0.000000
9.298000	67.000000	-0.000536	0.000000
9.303000	67.000000	-0.001825	0.000000
9.308000	67.000000	-0.003050	0.000000
9.313000	67.000000	0.005023	0.000000
9.318000	67.000000	0.001978	0.000000
9.323000	67.000000	0.007466	0.000000
9.328000	67.000000	0.001144	0.000000
9.333000	67.000000	0.005407	0.000000
9.338000	67.000000	0.001141	0.000000
9.343000	67.000000	0.000302	0.000000
9.348000	67.000000	0.004111	0.000000
9.353000	67.000000	0.010518	0.000000
9.358000	67.000000	0.004111	0.000000
9.363000	67.000000	0.004111	0.000000
9.368000	67.000000	0.001986	0.000000
9.373000	67.000000	0.003200	0.000000
9.378000	67.000000	0.003730	0.000000
9.383000	67.000000	-0.000527	0.000000
9.388000	67.000000	0.001215	0.000000
9.393000	67.000000	-0.000534	0.000000
9.398000	67.000000	-0.001827	0.000000
9.403000	67.000000	-7.720853E-5	0.000000
9.408000	67.000000	-0.002211	0.000000
9.413000	67.000000	0.006699	0.000000
9.418000	67.000000	0.006704	0.000000
9.423000	67.000000	-0.000536	0.000000
9.428000	67.000000	0.006248	0.000000
9.433000	67.000000	0.000302	0.000000
9.438000	67.000000	-0.000148	0.000000
9.443000	67.000000	0.007084	0.000000
9.448000	67.000000	0.006701	0.000000
9.453000	67.000000	0.003734	0.000000
9.458000	67.000000	0.001215	0.000000
9.463000	67.000000	0.001533	0.000000
9.468000	67.000000	0.004949	0.000000
9.473000	67.000000	0.009597	0.000000
9.478000	67.000000	0.001982	0.000000
9.483000	67.000000	-0.001368	0.000000
9.488000	67.000000	0.006245	0.000000
9.493000	67.000000	0.008378	0.000000
9.498000	67.000000	0.005412	0.000000
9.503000	67.000000	0.003656	0.000000
9.508000	67.000000	-0.004793	0.000000
9.513000	67.000000	0.009219	0.000000
9.518000	67.000000	-0.000981	0.000000
9.523000	67.000000	-0.003500	0.000000
9.528000	67.000000	-0.002203	0.000000
9.533000	67.000000	-0.002277	0.000000
9.538000	67.000000	0.001596	0.000000
9.543000	67.000000	0.002050	0.000000
9.548000	67.000000	0.005479	0.000000
9.553000	67.000000	0.003733	0.000000
9.558000	67.000000	-0.001827	0.000000
9.563000	67.000000	0.004949	0.000000
9.568000	67.000000	0.002441	0.000000
9.573000	67.000000	-8.212984E-5	0.000000
9.578000	67.000000	0.001980	0.000000
9.583000	67.000000	0.001140	0.000000
9.588000	67.000000	0.008835	0.000000
9.593000	67.000000	0.002438	0.000000
9.598000	67.000000	0.009599	0.000000
9.603000	67.000000	0.006247	0.000000
9.608000	67.000000	0.007924	0.000000
9.613000	67.000000	0.005404	0.000000
9.618000	67.000000	0.009216	0.000000
9.623000	67.000000	0.005404	0.000000
9.628000	67.000000	0.010055	0.000000
9.633000	67.000000	0.003656	0.000000
9.638000	67.000000	0.004038	0.000000
9.643000	67.000000	0.006176	0.000000
9.648000	67.000000	0.004494	0.000000
9.653000	67.000000	0.013409	0.000000
9.658000	67.000000	0.011352	0.000000
9.663000	67.000000	0.000235	0.000000
9.668000	67.000000	0.009984	0.000000
9.673000	67.000000	0.010437	0.000000
9.678000	67.000000	0.008302	0.000000
9.683000	67.000000	0.000233	0.000000
9.688000	67.000000	0.015544	0.000000
9.693000	67.000000	0.003200	0.000000
9.698000	67.000000	0.003656	0.000000
9.703000	67.000000	0.001984	0.000000
9.708000	67.000000	0.008303	0.000000
9.713000	67.000000	0.012190	0.000000
9.718000	67.000000	-0.000151	0.000000
9.723000	67.000000	0.001525	0.000000
9.728000	67.000000	0.003655	0.000000
9.733000	67.000000	0.001605	0.000000
9.738000	67.000000	-0.003956	0.000000
9.743000	67.000000	-0.002662	0.000000
9.748000	67.000000	0.007998	0.000000
9.753000	67.000000	-0.002211	0.000000
9.758000	67.000000	0.004569	0.000000
9.763000	67.000000	0.007543	0.000000
9.768000	67.000000	0.006246	0.000000
9.773000	67.000000	0.001142	0.000000
9.778000	67.000000	0.008761	0.000000
9.783000	67.000000	0.001979	0.000000
9.788000	67.000000	0.001981	0.000000
9.793000	67.000000	0.001596	0.000000
9.798000	67.000000	-0.002206	0.000000
9.803000	67.000000	0.000757	0.000000
9.808000	67.000000	-0.003503	0.000000
9.813000	67.000000	0.004187	0.000000
9.818000	67.000000	0.003273	0.000000
9.823000	67.000000	0.005025	0.000000
9.828000	67.000000	0.003727	0.000000
9.833000	67.000000	-0.003121	0.000000
9.838000	67.000000	0.004950	0.000000
9.843000	67.000000	0.006319	0.000000
9.848000	67.000000	0.002433	0.000000
9.853000	67.000000	0.003661	0.000000
9.858000	67.000000	0.000687	0.000000
9.863000	67.000000	0.000685	0.000000
9.868000	67.000000	0.005791	0.000000
9.873000	67.000000	0.006700	0.000000
9.878000	67.000000	0.008762	0.000000
9.883000	67.000000	0.001140	0.000000
9.888000	67.000000	0.003659	0.000000
9.893000	67.000000	0.006630	0.000000
9.898000	67.000000	0.004040	0.000000
9.903000	67.000000	0.002434	0.000000
9.908000	67.000000	0.008762	0.000000
9.913000	67.000000	0.002819	0.000000
9.918000	67.000000	0.004111	0.000000
9.923000	67.000000	-0.001373	0.000000
9.928000	67.000000	0.007848	0.000000
9.933000	67.000000	0.004495	0.000000
9.938000	67.000000	0.007920	0.000000
9.943000	67.000000	0.009597	0.000000
9.948000	67.000000	0.006170	0.000000
9.953000	67.000000	0.000686	0.000000
9.958000	67.000000	-0.000536	0.000000
9.963000	67.000000	0.010435	0.000000
9.968000	67.000000	0.010056	0.000000
9.973000	67.000000	0.006703	0.000000
9.978000	67.000000	0.005407	0.000000
9.983000	67.000000	-0.000536	0.000000
9.988000	67.000000	0.004494	0.000000
9.993000	67.000000	0.007085	0.000000
[truncated: 38,091 more rows]
