# Supplementary material for: Focused ultrasound excites cortical neurons via mechanosensitive calcium accumulation and ion channel amplification
Source: Nat Commun. 2022 Jan 25;13:493. doi: 10.1038/s41467-022-28040-1 (PMC8789820; doi:10.1038/s41467-022-28040-1)
Supplement: Supplementary file 6 — Source Data [file 41467_2022_28040_MOESM6_ESM.zip › Raw D_NatC_averaged/Fig2/b_temperature/1000ms_5sec_wo cell]

Time (s)	Laser Channel	Temperature	Aux In
0.003000	66.000000	-0.004321	0.000000
0.008000	66.000000	0.002961	0.000000
0.013000	66.000000	0.000932	0.000000
0.018000	66.000000	0.004261	0.000000
0.023000	66.000000	0.002965	0.000000
0.028000	66.000000	0.003799	0.000000
0.033000	66.000000	-0.001924	0.000000
0.038000	66.000000	0.008225	0.000000
0.043000	66.000000	0.001768	0.000000
0.048000	66.000000	0.005827	0.000000
0.053000	66.000000	-0.000255	0.000000
0.058000	66.000000	0.001306	0.000000
0.063000	66.000000	0.009889	0.000000
0.068000	66.000000	-0.003124	0.000000
0.073000	66.000000	0.003427	0.000000
0.078000	66.000000	0.005458	0.000000
0.083000	66.000000	0.001031	0.000000
0.088000	66.000000	0.000937	0.000000
0.093000	66.000000	0.005459	0.000000
0.098000	66.000000	0.011184	0.000000
0.103000	66.000000	0.006660	0.000000
0.108000	66.000000	-0.005148	0.000000
0.113000	66.000000	0.007024	0.000000
0.118000	66.000000	-0.004885	0.000000
0.123000	66.000000	0.001302	0.000000
0.128000	66.000000	0.001669	0.000000
0.133000	66.000000	-0.003219	0.000000
0.138000	66.000000	-0.003583	0.000000
0.143000	66.000000	0.001303	0.000000
0.148000	66.000000	-0.001194	0.000000
0.153000	66.000000	-0.002748	0.000000
0.158000	66.000000	0.002499	0.000000
0.163000	66.000000	0.002503	0.000000
0.168000	66.000000	-0.000728	0.000000
0.173000	66.000000	-0.004419	0.000000
0.178000	66.000000	4.095851E-6	0.000000
0.183000	66.000000	-0.003681	0.000000
0.188000	66.000000	-0.001192	0.000000
0.193000	66.000000	0.000839	0.000000
0.198000	66.000000	0.001673	0.000000
0.203000	66.000000	0.004066	0.000000
0.208000	66.000000	0.003333	0.000000
0.213000	66.000000	0.007859	0.000000
0.218000	66.000000	-0.002386	0.000000
0.223000	66.000000	0.004530	0.000000
0.228000	66.000000	-0.005248	0.000000
0.233000	66.000000	0.004165	0.000000
0.238000	66.000000	-0.001560	0.000000
0.243000	66.000000	-0.001559	0.000000
0.248000	66.000000	0.002866	0.000000
0.253000	66.000000	0.000470	0.000000
0.258000	66.000000	-0.002390	0.000000
0.263000	66.000000	-0.002391	0.000000
0.268000	66.000000	-0.001191	0.000000
0.273000	66.000000	0.004165	0.000000
0.278000	66.000000	0.006561	0.000000
0.283000	66.000000	0.003702	0.000000
0.288000	66.000000	0.007024	0.000000
0.293000	66.000000	0.001304	0.000000
0.298000	66.000000	-0.001195	0.000000
0.303000	66.000000	0.007394	0.000000
0.308000	66.000000	0.001302	0.000000
0.313000	66.000000	0.003331	0.000000
0.318000	66.000000	-0.002026	0.000000
0.323000	66.000000	0.004165	0.000000
0.328000	66.000000	0.000837	0.000000
0.333000	66.000000	-0.004049	0.000000
0.338000	66.000000	-0.001462	0.000000
0.343000	66.000000	-0.002758	0.000000
0.348000	66.000000	0.006194	0.000000
0.353000	66.000000	0.003795	0.000000
0.358000	66.000000	0.003795	0.000000
0.363000	66.000000	0.002965	0.000000
0.368000	66.000000	0.003796	0.000000
0.373000	66.000000	0.002866	0.000000
0.378000	66.000000	0.002503	0.000000
0.383000	66.000000	0.002503	0.000000
0.388000	66.000000	-0.001926	0.000000
0.393000	66.000000	0.003799	0.000000
0.398000	66.000000	0.007856	0.000000
0.403000	66.000000	-0.002285	0.000000
0.408000	66.000000	0.009059	0.000000
0.413000	66.000000	0.002135	0.000000
0.418000	66.000000	0.004997	0.000000
0.423000	66.000000	0.003430	0.000000
0.428000	66.000000	0.004257	0.000000
0.433000	66.000000	0.011555	0.000000
0.438000	66.000000	0.002596	0.000000
0.443000	66.000000	0.001766	0.000000
0.448000	66.000000	0.008688	0.000000
0.453000	66.000000	0.001398	0.000000
0.458000	66.000000	-0.002288	0.000000
0.463000	66.000000	0.005001	0.000000
0.468000	66.000000	0.004257	0.000000
0.473000	66.000000	0.006656	0.000000
0.478000	66.000000	0.007491	0.000000
0.483000	66.000000	-0.001095	0.000000
0.488000	66.000000	0.003797	0.000000
0.493000	66.000000	0.006194	0.000000
0.498000	66.000000	0.002138	0.000000
0.503000	66.000000	0.000936	0.000000
0.508000	66.000000	-0.000631	0.000000
0.513000	66.000000	0.002598	0.000000
0.518000	66.000000	0.007857	0.000000
0.523000	66.000000	0.000938	0.000000
0.528000	66.000000	0.005088	0.000000
0.533000	66.000000	0.005823	0.000000
0.538000	66.000000	0.002598	0.000000
0.543000	66.000000	0.003797	0.000000
0.548000	66.000000	-0.001095	0.000000
0.553000	66.000000	0.005459	0.000000
0.558000	66.000000	0.003427	0.000000
0.563000	66.000000	0.002597	0.000000
0.568000	66.000000	0.003331	0.000000
0.573000	66.000000	0.005920	0.000000
0.578000	66.000000	0.000945	0.000000
0.583000	66.000000	0.004626	0.000000
0.588000	66.000000	0.005919	0.000000
0.593000	66.000000	-0.002289	0.000000
0.598000	66.000000	0.007118	0.000000
0.603000	66.000000	0.011552	0.000000
0.608000	66.000000	0.006292	0.000000
0.613000	66.000000	0.006660	0.000000
0.618000	66.000000	0.009163	0.000000
0.623000	66.000000	-0.001926	0.000000
0.628000	66.000000	0.004627	0.000000
0.633000	66.000000	0.009155	0.000000
0.638000	66.000000	0.002599	0.000000
0.643000	66.000000	0.006659	0.000000
0.648000	66.000000	0.007490	0.000000
0.653000	66.000000	-0.000632	0.000000
0.658000	66.000000	0.009522	0.000000
0.663000	66.000000	0.007490	0.000000
0.668000	66.000000	0.007123	0.000000
0.673000	66.000000	0.004722	0.000000
0.678000	66.000000	0.012013	0.000000
0.683000	66.000000	0.001767	0.000000
0.688000	66.000000	0.005824	0.000000
0.693000	66.000000	0.001667	0.000000
0.698000	66.000000	0.003797	0.000000
0.703000	66.000000	0.002131	0.000000
0.708000	66.000000	0.000205	0.000000
0.713000	66.000000	0.000102	0.000000
0.718000	66.000000	0.002138	0.000000
0.723000	66.000000	0.006291	0.000000
0.728000	66.000000	0.003430	0.000000
0.733000	66.000000	0.004257	0.000000
0.738000	66.000000	0.003796	0.000000
0.743000	66.000000	-0.000264	0.000000
0.748000	66.000000	0.003429	0.000000
0.753000	66.000000	0.002134	0.000000
0.758000	66.000000	0.004996	0.000000
0.763000	66.000000	0.007490	0.000000
0.768000	66.000000	-0.003954	0.000000
0.773000	66.000000	0.009520	0.000000
0.778000	66.000000	0.006658	0.000000
0.783000	66.000000	0.000939	0.000000
0.788000	66.000000	0.005458	0.000000
0.793000	66.000000	0.011551	0.000000
0.798000	66.000000	-0.000632	0.000000
0.803000	66.000000	0.003060	0.000000
0.808000	66.000000	0.003060	0.000000
0.813000	66.000000	0.002596	0.000000
0.818000	66.000000	0.010719	0.000000
0.823000	66.000000	0.003437	0.000000
0.828000	66.000000	0.004629	0.000000
0.833000	66.000000	0.006290	0.000000
0.838000	66.000000	-0.001459	0.000000
0.843000	66.000000	0.007490	0.000000
0.848000	66.000000	0.009524	0.000000
0.853000	66.000000	0.006290	0.000000
0.858000	66.000000	0.005459	0.000000
0.863000	66.000000	0.003795	0.000000
0.868000	66.000000	0.007488	0.000000
0.873000	66.000000	0.002233	0.000000
0.878000	66.000000	0.007493	0.000000
0.883000	66.000000	0.001765	0.000000
0.888000	66.000000	0.006289	0.000000
0.893000	66.000000	0.000567	0.000000
0.898000	66.000000	0.002596	0.000000
0.903000	66.000000	0.007118	0.000000
0.908000	66.000000	0.006659	0.000000
0.913000	66.000000	-0.002276	0.000000
0.918000	66.000000	0.002230	0.000000
0.923000	66.000000	0.003431	0.000000
0.928000	66.000000	0.003896	0.000000
0.933000	66.000000	0.004262	0.000000
0.938000	66.000000	0.002595	0.000000
0.943000	66.000000	-0.002660	0.000000
0.948000	66.000000	0.009982	0.000000
0.953000	66.000000	-0.000265	0.000000
0.958000	66.000000	0.000566	0.000000
0.963000	66.000000	0.005091	0.000000
0.968000	66.000000	0.003066	0.000000
0.973000	66.000000	0.004257	0.000000
0.978000	66.000000	0.000568	0.000000
0.983000	66.000000	0.008322	0.000000
0.988000	66.000000	0.005089	0.000000
0.993000	66.000000	0.012387	0.000000
0.998000	66.000000	0.003160	0.000000
1.003000	66.000000	0.009986	0.000000
1.008000	66.000000	0.012014	0.000000
1.013000	66.000000	0.009614	0.000000
1.018000	66.000000	0.003426	0.000000
1.023000	66.000000	0.012850	0.000000
1.028000	66.000000	0.004257	0.000000
1.033000	66.000000	0.002229	0.000000
1.038000	66.000000	-0.001456	0.000000
1.043000	66.000000	0.003796	0.000000
1.048000	66.000000	0.009522	0.000000
1.053000	66.000000	-0.000263	0.000000
1.058000	66.000000	-0.001095	0.000000
1.063000	66.000000	-0.002659	0.000000
1.068000	66.000000	0.008322	0.000000
1.073000	66.000000	0.009982	0.000000
1.078000	66.000000	0.005458	0.000000
1.083000	66.000000	0.002596	0.000000
1.088000	66.000000	0.000566	0.000000
1.093000	66.000000	0.005927	0.000000
1.098000	66.000000	0.007121	0.000000
1.103000	66.000000	0.008686	0.000000
1.108000	66.000000	0.004262	0.000000
1.113000	66.000000	0.009987	0.000000
1.118000	66.000000	0.006290	0.000000
1.123000	66.000000	0.007118	0.000000
1.128000	66.000000	0.009521	0.000000
1.133000	66.000000	0.000567	0.000000
1.138000	66.000000	-0.001462	0.000000
1.143000	66.000000	0.003427	0.000000
1.148000	66.000000	0.003891	0.000000
1.153000	66.000000	0.010818	0.000000
1.158000	66.000000	0.009150	0.000000
1.163000	66.000000	0.009520	0.000000
1.168000	66.000000	0.005920	0.000000
1.173000	66.000000	0.008318	0.000000
1.178000	66.000000	0.002228	0.000000
1.183000	66.000000	0.009985	0.000000
1.188000	66.000000	0.010446	0.000000
1.193000	66.000000	0.009154	0.000000
1.198000	66.000000	0.010077	0.000000
1.203000	66.000000	0.018207	0.000000
1.208000	66.000000	0.002596	0.000000
1.213000	66.000000	0.004260	0.000000
1.218000	66.000000	0.004267	0.000000
1.223000	66.000000	0.007959	0.000000
1.228000	66.000000	0.007125	0.000000
1.233000	66.000000	0.006656	0.000000
1.238000	66.000000	0.007953	0.000000
1.243000	66.000000	0.005924	0.000000
1.248000	66.000000	0.002600	0.000000
1.253000	66.000000	0.003429	0.000000
1.258000	66.000000	0.009151	0.000000
1.263000	66.000000	-0.003123	0.000000
1.268000	66.000000	0.006289	0.000000
1.273000	66.000000	0.009157	0.000000
1.278000	66.000000	0.005825	0.000000
1.283000	66.000000	0.002599	0.000000
1.288000	66.000000	0.005828	0.000000
1.293000	66.000000	0.005361	0.000000
1.298000	66.000000	0.005462	0.000000
1.303000	66.000000	0.001671	0.000000
1.308000	66.000000	-0.000730	0.000000
1.313000	66.000000	0.005095	0.000000
1.318000	66.000000	0.007025	0.000000
1.323000	66.000000	-0.002751	0.000000
1.328000	66.000000	0.004624	0.000000
1.333000	66.000000	-0.000633	0.000000
1.338000	66.000000	0.008321	0.000000
1.343000	66.000000	0.000937	0.000000
1.348000	66.000000	0.003427	0.000000
1.353000	66.000000	0.006656	0.000000
1.358000	66.000000	0.003329	0.000000
1.363000	66.000000	0.007030	0.000000
1.368000	66.000000	0.006193	0.000000
1.373000	66.000000	0.007491	0.000000
1.378000	66.000000	0.001030	0.000000
1.383000	66.000000	0.004629	0.000000
1.388000	66.000000	0.002964	0.000000
1.393000	66.000000	0.005824	0.000000
1.398000	66.000000	0.006193	0.000000
1.403000	66.000000	-0.007278	0.000000
1.408000	66.000000	0.005824	0.000000
1.413000	66.000000	0.000107	0.000000
1.418000	66.000000	0.001768	0.000000
1.423000	66.000000	0.008688	0.000000
1.428000	66.000000	0.007024	0.000000
1.433000	66.000000	0.010351	0.000000
1.438000	66.000000	0.001771	0.000000
1.443000	66.000000	0.005461	0.000000
1.448000	66.000000	0.003330	0.000000
1.453000	66.000000	0.005461	0.000000
1.458000	66.000000	0.001306	0.000000
1.463000	66.000000	0.001396	0.000000
1.468000	66.000000	0.003330	0.000000
1.473000	66.000000	0.004530	0.000000
1.478000	66.000000	0.002499	0.000000
1.483000	66.000000	0.006656	0.000000
1.488000	66.000000	0.006193	0.000000
1.493000	66.000000	0.009057	0.000000
1.498000	66.000000	0.003796	0.000000
1.503000	66.000000	0.006194	0.000000
1.508000	66.000000	0.005362	0.000000
1.513000	66.000000	0.004993	0.000000
1.518000	66.000000	0.006193	0.000000
1.523000	66.000000	0.006196	0.000000
1.528000	66.000000	0.004531	0.000000
1.533000	66.000000	0.004161	0.000000
1.538000	66.000000	0.004257	0.000000
1.543000	66.000000	0.003795	0.000000
1.548000	66.000000	-0.001554	0.000000
1.553000	66.000000	0.001861	0.000000
1.558000	66.000000	0.000936	0.000000
1.563000	66.000000	0.004631	0.000000
1.568000	66.000000	0.003793	0.000000
1.573000	66.000000	0.004630	0.000000
1.578000	66.000000	0.003793	0.000000
1.583000	66.000000	0.006656	0.000000
1.588000	66.000000	0.000937	0.000000
1.593000	66.000000	0.008318	0.000000
1.598000	66.000000	0.005829	0.000000
1.603000	66.000000	0.003069	0.000000
1.608000	66.000000	0.000572	0.000000
1.613000	66.000000	0.002600	0.000000
1.618000	66.000000	0.006193	0.000000
1.623000	66.000000	0.005094	0.000000
1.628000	66.000000	0.006289	0.000000
1.633000	66.000000	-0.001095	0.000000
1.638000	66.000000	-0.000629	0.000000
1.643000	66.000000	0.002228	0.000000
1.648000	66.000000	0.005919	0.000000
1.653000	66.000000	-0.000264	0.000000
1.658000	66.000000	0.007488	0.000000
1.663000	66.000000	0.002232	0.000000
1.668000	66.000000	0.005455	0.000000
1.673000	66.000000	0.003065	0.000000
1.678000	66.000000	0.006656	0.000000
1.683000	66.000000	0.003425	0.000000
1.688000	66.000000	0.004624	0.000000
1.693000	66.000000	0.001768	0.000000
1.698000	66.000000	0.004262	0.000000
1.703000	66.000000	0.005089	0.000000
1.708000	66.000000	0.002134	0.000000
1.713000	66.000000	0.003795	0.000000
1.718000	66.000000	0.008691	0.000000
1.723000	66.000000	0.005093	0.000000
1.728000	66.000000	-0.000628	0.000000
1.733000	66.000000	0.000940	0.000000
1.738000	66.000000	-0.003849	0.000000
1.743000	66.000000	0.005828	0.000000
1.748000	66.000000	-0.001459	0.000000
1.753000	66.000000	0.004264	0.000000
1.758000	66.000000	0.004258	0.000000
1.763000	66.000000	-0.000621	0.000000
1.768000	66.000000	0.001397	0.000000
1.773000	66.000000	0.004627	0.000000
1.778000	66.000000	0.005459	0.000000
1.783000	66.000000	0.001764	0.000000
1.788000	66.000000	0.009887	0.000000
1.793000	66.000000	0.006295	0.000000
1.798000	66.000000	-0.001927	0.000000
1.803000	66.000000	0.003793	0.000000
1.808000	66.000000	0.004626	0.000000
1.813000	66.000000	0.002596	0.000000
1.818000	66.000000	-0.000730	0.000000
1.823000	66.000000	0.005091	0.000000
1.828000	66.000000	0.006659	0.000000
1.833000	66.000000	0.007954	0.000000
1.838000	66.000000	-0.004320	0.000000
1.843000	66.000000	-0.000631	0.000000
1.848000	66.000000	0.001398	0.000000
1.853000	66.000000	0.002964	0.000000
1.858000	66.000000	0.000936	0.000000
1.863000	66.000000	0.002598	0.000000
1.868000	66.000000	-0.002293	0.000000
1.873000	66.000000	0.002502	0.000000
1.878000	66.000000	-0.003488	0.000000
1.883000	66.000000	0.002966	0.000000
1.888000	66.000000	0.000568	0.000000
1.893000	66.000000	0.003436	0.000000
1.898000	66.000000	0.004624	0.000000
1.903000	66.000000	0.001032	0.000000
1.908000	66.000000	-0.002757	0.000000
1.913000	66.000000	-0.001096	0.000000
1.918000	66.000000	0.003430	0.000000
1.923000	66.000000	0.002138	0.000000
1.928000	66.000000	0.002596	0.000000
1.933000	66.000000	0.002138	0.000000
1.938000	66.000000	-0.001462	0.000000
1.943000	66.000000	-0.000265	0.000000
1.948000	66.000000	0.001400	0.000000
1.953000	66.000000	-0.002657	0.000000
1.958000	66.000000	0.003431	0.000000
1.963000	66.000000	-0.003949	0.000000
1.968000	66.000000	-0.001557	0.000000
1.973000	66.000000	0.003430	0.000000
1.978000	66.000000	-0.000629	0.000000
1.983000	66.000000	-0.001557	0.000000
1.988000	66.000000	0.002968	0.000000
1.993000	66.000000	-0.002757	0.000000
1.998000	66.000000	-0.003118	0.000000
2.003000	66.000000	0.002503	0.000000
2.008000	66.000000	0.003795	0.000000
2.013000	66.000000	-0.000262	0.000000
2.018000	66.000000	0.004626	0.000000
2.023000	66.000000	0.001398	0.000000
2.028000	66.000000	0.000935	0.000000
2.033000	66.000000	0.006561	0.000000
2.038000	66.000000	4.801147E-6	0.000000
2.043000	66.000000	0.001764	0.000000
2.048000	66.000000	0.002965	0.000000
2.053000	66.000000	0.006197	0.000000
2.058000	66.000000	-0.003954	0.000000
2.063000	66.000000	0.002965	0.000000
2.068000	66.000000	0.001769	0.000000
2.073000	66.000000	0.002964	0.000000
2.078000	66.000000	-0.004785	0.000000
2.083000	66.000000	0.002966	0.000000
2.088000	66.000000	0.000102	0.000000
2.093000	66.000000	0.002138	0.000000
2.098000	66.000000	-0.000626	0.000000
2.103000	66.000000	-0.003952	0.000000
2.108000	66.000000	-0.003589	0.000000
2.113000	66.000000	0.007025	0.000000
2.118000	66.000000	0.003797	0.000000
2.123000	66.000000	0.000933	0.000000
2.128000	66.000000	-0.007643	0.000000
2.133000	66.000000	0.010255	0.000000
2.138000	66.000000	0.002130	0.000000
2.143000	66.000000	-0.002753	0.000000
2.148000	66.000000	-0.004317	0.000000
2.153000	66.000000	0.002965	0.000000
2.158000	66.000000	0.009522	0.000000
2.163000	66.000000	-0.001919	0.000000
2.168000	66.000000	-0.003582	0.000000
2.173000	66.000000	0.002499	0.000000
2.178000	66.000000	-0.001560	0.000000
2.183000	66.000000	0.005827	0.000000
2.188000	66.000000	-0.000729	0.000000
2.193000	66.000000	-0.000265	0.000000
2.198000	66.000000	0.001299	0.000000
2.203000	66.000000	0.000474	0.000000
2.208000	66.000000	-0.000729	0.000000
2.213000	66.000000	0.004993	0.000000
2.218000	66.000000	-0.001093	0.000000
2.223000	66.000000	0.002134	0.000000
2.228000	66.000000	-0.000722	0.000000
2.233000	66.000000	0.000106	0.000000
2.238000	66.000000	0.003699	0.000000
2.243000	66.000000	0.005362	0.000000
2.248000	66.000000	0.009056	0.000000
2.253000	66.000000	0.004530	0.000000
2.258000	66.000000	0.003234	0.000000
2.263000	66.000000	0.002499	0.000000
2.268000	66.000000	0.003699	0.000000
2.273000	66.000000	-0.003687	0.000000
2.278000	66.000000	-0.002387	0.000000
2.283000	66.000000	-0.001556	0.000000
2.288000	66.000000	0.000472	0.000000
2.293000	66.000000	0.002499	0.000000
2.298000	66.000000	-0.002391	0.000000
2.303000	66.000000	-0.003955	0.000000
2.308000	66.000000	-0.008836	0.000000
2.313000	66.000000	0.002499	0.000000
2.318000	66.000000	-0.002757	0.000000
2.323000	66.000000	-0.001095	0.000000
2.328000	66.000000	-0.000364	0.000000
2.333000	66.000000	0.002134	0.000000
2.338000	66.000000	0.002965	0.000000
2.343000	66.000000	-0.003584	0.000000
2.348000	66.000000	0.005733	0.000000
2.353000	66.000000	0.001667	0.000000
2.358000	66.000000	-0.001096	0.000000
2.363000	66.000000	0.001203	0.000000
2.368000	66.000000	-0.001560	0.000000
2.373000	66.000000	-0.004785	0.000000
2.378000	66.000000	-0.000726	0.000000
2.383000	66.000000	-0.004419	0.000000
2.388000	66.000000	-0.001561	0.000000
2.393000	66.000000	-0.001194	0.000000
2.398000	66.000000	0.002961	0.000000
2.403000	66.000000	-0.000826	0.000000
2.408000	66.000000	-0.003589	0.000000
2.413000	66.000000	0.002506	0.000000
2.418000	66.000000	-0.004418	0.000000
2.423000	66.000000	0.003330	0.000000
2.428000	66.000000	-0.002858	0.000000
2.433000	66.000000	-0.006439	0.000000
2.438000	66.000000	0.006194	0.000000
2.443000	66.000000	0.006193	0.000000
2.448000	66.000000	0.001302	0.000000
2.453000	66.000000	-0.000264	0.000000
2.458000	66.000000	-0.003953	0.000000
2.463000	66.000000	-0.005152	0.000000
2.468000	66.000000	0.002963	0.000000
2.473000	66.000000	-0.001094	0.000000
2.478000	66.000000	-0.004882	0.000000
2.483000	66.000000	-0.002393	0.000000
2.488000	66.000000	-0.002026	0.000000
2.493000	66.000000	0.000836	0.000000
2.498000	66.000000	0.001765	0.000000
2.503000	66.000000	-0.003586	0.000000
2.508000	66.000000	0.001304	0.000000
2.513000	66.000000	0.003330	0.000000
2.518000	66.000000	-0.005616	0.000000
2.523000	66.000000	0.000475	0.000000
2.528000	66.000000	-0.007641	0.000000
2.533000	66.000000	-0.000725	0.000000
2.538000	66.000000	-0.005713	0.000000
2.543000	66.000000	-0.004786	0.000000
2.548000	66.000000	-0.001192	0.000000
2.553000	66.000000	-0.002851	0.000000
2.558000	66.000000	0.002503	0.000000
2.563000	66.000000	0.005730	0.000000
2.568000	66.000000	0.002868	0.000000
2.573000	66.000000	0.004529	0.000000
2.578000	66.000000	0.002140	0.000000
2.583000	66.000000	-0.002391	0.000000
2.588000	66.000000	0.002499	0.000000
2.593000	66.000000	-0.002759	0.000000
2.598000	66.000000	-0.008471	0.000000
2.603000	66.000000	-0.004883	0.000000
2.608000	66.000000	-0.006080	0.000000
2.613000	66.000000	-0.001555	0.000000
2.618000	66.000000	-0.005613	0.000000
2.623000	66.000000	0.001308	0.000000
2.628000	66.000000	-0.000361	0.000000
2.633000	66.000000	-0.001097	0.000000
2.638000	66.000000	-0.001187	0.000000
2.643000	66.000000	-0.000725	0.000000
2.648000	66.000000	0.001300	0.000000
2.653000	66.000000	0.002967	0.000000
2.658000	66.000000	-0.003588	0.000000
2.663000	66.000000	-0.000722	0.000000
2.668000	66.000000	0.005825	0.000000
2.673000	66.000000	0.000102	0.000000
2.678000	66.000000	-0.001557	0.000000
2.683000	66.000000	0.000104	0.000000
2.688000	66.000000	0.007025	0.000000
2.693000	66.000000	-0.000724	0.000000
2.698000	66.000000	0.002133	0.000000
2.703000	66.000000	-0.004053	0.000000
2.708000	66.000000	0.003331	0.000000
2.713000	66.000000	-0.000362	0.000000
2.718000	66.000000	-0.002393	0.000000
2.723000	66.000000	0.001773	0.000000
2.728000	66.000000	0.002961	0.000000
2.733000	66.000000	0.002961	0.000000
2.738000	66.000000	-0.009305	0.000000
2.743000	66.000000	-0.001192	0.000000
2.748000	66.000000	-0.003223	0.000000
2.753000	66.000000	-0.003689	0.000000
2.758000	66.000000	0.002964	0.000000
2.763000	66.000000	0.004530	0.000000
2.768000	66.000000	-0.005250	0.000000
2.773000	66.000000	-0.002755	0.000000
2.778000	66.000000	-0.004051	0.000000
2.783000	66.000000	-0.002749	0.000000
2.788000	66.000000	-0.001191	0.000000
2.793000	66.000000	0.003330	0.000000
2.798000	66.000000	-0.001192	0.000000
2.803000	66.000000	0.004436	0.000000
2.808000	66.000000	-0.002023	0.000000
2.813000	66.000000	-0.002391	0.000000
2.818000	66.000000	0.003699	0.000000
2.823000	66.000000	-0.000354	0.000000
2.828000	66.000000	-0.002387	0.000000
2.833000	66.000000	-0.005248	0.000000
2.838000	66.000000	-0.002388	0.000000
2.843000	66.000000	0.001303	0.000000
2.848000	66.000000	0.004997	0.000000
2.853000	66.000000	-0.006814	0.000000
2.858000	66.000000	0.003330	0.000000
2.863000	66.000000	-0.004053	0.000000
2.868000	66.000000	-0.001561	0.000000
2.873000	66.000000	0.002964	0.000000
2.878000	66.000000	-0.008937	0.000000
2.883000	66.000000	-0.005250	0.000000
2.888000	66.000000	-0.006911	0.000000
2.893000	66.000000	-0.009769	0.000000
2.898000	66.000000	0.001205	0.000000
2.903000	66.000000	-0.004885	0.000000
2.908000	66.000000	-0.004419	0.000000
2.913000	66.000000	0.002502	0.000000
2.918000	66.000000	-0.003222	0.000000
2.923000	66.000000	-0.002858	0.000000
2.928000	66.000000	-0.006907	0.000000
2.933000	66.000000	-0.005717	0.000000
2.938000	66.000000	-0.005710	0.000000
2.943000	66.000000	0.003334	0.000000
2.948000	66.000000	-0.000459	0.000000
2.953000	66.000000	-0.002482	0.000000
2.958000	66.000000	-0.006913	0.000000
2.963000	66.000000	-0.007644	0.000000
2.968000	66.000000	-0.012623	0.000000
2.973000	66.000000	-0.004054	0.000000
2.978000	66.000000	-0.003218	0.000000
2.983000	66.000000	-0.008573	0.000000
2.988000	66.000000	-0.005712	0.000000
2.993000	66.000000	0.009424	0.000000
2.998000	66.000000	0.000381	0.000000
3.003000	66.000000	-0.003689	0.000000
3.008000	66.000000	-0.002849	0.000000
3.013000	66.000000	-0.002118	0.000000
3.018000	66.000000	-0.000456	0.000000
3.023000	66.000000	-0.002123	0.000000
3.028000	66.000000	-0.007842	0.000000
3.033000	66.000000	-0.003689	0.000000
3.038000	66.000000	-0.011068	0.000000
3.043000	66.000000	-0.002855	0.000000
3.048000	66.000000	-0.002858	0.000000
3.053000	66.000000	-0.002489	0.000000
3.058000	66.000000	-0.007010	0.000000
3.063000	66.000000	-0.010233	0.000000
3.068000	66.000000	-0.007379	0.000000
3.073000	66.000000	-0.003786	0.000000
3.078000	66.000000	-0.004981	0.000000
3.083000	66.000000	-0.005448	0.000000
3.088000	66.000000	-0.002853	0.000000
3.093000	66.000000	-0.000923	0.000000
3.098000	66.000000	0.001571	0.000000
3.103000	66.000000	-0.007010	0.000000
3.108000	66.000000	-0.003685	0.000000
3.113000	66.000000	-0.001288	0.000000
3.118000	66.000000	-0.006542	0.000000
3.123000	66.000000	-0.001659	0.000000
3.128000	66.000000	-0.001655	0.000000
3.133000	66.000000	-0.002123	0.000000
3.138000	66.000000	-0.001291	0.000000
3.143000	66.000000	-0.007011	0.000000
3.148000	66.000000	-0.002954	0.000000
3.153000	66.000000	-0.003785	0.000000
3.158000	66.000000	-0.009871	0.000000
3.163000	66.000000	-0.004153	0.000000
3.168000	66.000000	-0.006180	0.000000
3.173000	66.000000	-0.009040	0.000000
3.178000	66.000000	-0.000827	0.000000
3.183000	66.000000	-0.007010	0.000000
3.188000	66.000000	-0.007744	0.000000
3.193000	66.000000	-0.007010	0.000000
3.198000	66.000000	-0.000822	0.000000
3.203000	66.000000	0.001666	0.000000
3.208000	66.000000	-0.002855	0.000000
3.213000	66.000000	-0.004153	0.000000
3.218000	66.000000	0.000372	0.000000
3.223000	66.000000	-0.005347	0.000000
3.228000	66.000000	-0.012628	0.000000
3.233000	66.000000	-0.002024	0.000000
3.238000	66.000000	-0.002026	0.000000
3.243000	66.000000	-0.004614	0.000000
3.248000	66.000000	-0.005347	0.000000
3.253000	66.000000	-0.003321	0.000000
3.258000	66.000000	-0.007009	0.000000
3.263000	66.000000	-0.004150	0.000000
3.268000	66.000000	-0.002122	0.000000
3.273000	66.000000	-0.005349	0.000000
3.278000	66.000000	-0.006278	0.000000
3.283000	66.000000	-0.000558	0.000000
3.288000	66.000000	0.001203	0.000000
3.293000	66.000000	-0.008676	0.000000
3.298000	66.000000	-0.008210	0.000000
3.303000	66.000000	-0.000459	0.000000
3.308000	66.000000	0.004434	0.000000
3.313000	66.000000	-0.006548	0.000000
3.318000	66.000000	-0.002121	0.000000
3.323000	66.000000	0.001203	0.000000
3.328000	66.000000	0.000745	0.000000
3.333000	66.000000	-0.001292	0.000000
3.338000	66.000000	-0.008669	0.000000
3.343000	66.000000	-0.000458	0.000000
3.348000	66.000000	-0.009040	0.000000
3.353000	66.000000	-0.002855	0.000000
3.358000	66.000000	-0.005815	0.000000
3.363000	66.000000	0.005265	0.000000
3.368000	66.000000	0.002408	0.000000
3.373000	66.000000	-0.003322	0.000000
3.378000	66.000000	-0.000459	0.000000
3.383000	66.000000	-0.005716	0.000000
3.388000	66.000000	-0.004152	0.000000
3.393000	66.000000	-0.004517	0.000000
3.398000	66.000000	0.000841	0.000000
3.403000	66.000000	-0.002851	0.000000
3.408000	66.000000	-0.008210	0.000000
3.413000	66.000000	-0.004050	0.000000
3.418000	66.000000	-0.004885	0.000000
3.423000	66.000000	-0.000824	0.000000
3.428000	66.000000	-0.001651	0.000000
3.433000	66.000000	-0.002486	0.000000
3.438000	66.000000	-0.004045	0.000000
3.443000	66.000000	-0.010237	0.000000
3.448000	66.000000	-0.007841	0.000000
3.453000	66.000000	-0.008205	0.000000
3.458000	66.000000	-0.013925	0.000000
3.463000	66.000000	-0.005714	0.000000
3.468000	66.000000	-0.006912	0.000000
3.473000	66.000000	-0.009867	0.000000
3.478000	66.000000	-0.003685	0.000000
3.483000	66.000000	-0.006913	0.000000
3.488000	66.000000	-0.013924	0.000000
3.493000	66.000000	-0.000827	0.000000
3.498000	66.000000	-0.010237	0.000000
3.503000	66.000000	-0.014755	0.000000
3.508000	66.000000	-0.008570	0.000000
3.513000	66.000000	-0.004886	0.000000
3.518000	66.000000	-0.009406	0.000000
3.523000	66.000000	-9.215942E-5	0.000000
3.528000	66.000000	-0.006179	0.000000
3.533000	66.000000	-0.007378	0.000000
3.538000	66.000000	-0.013456	0.000000
3.543000	66.000000	-0.009029	0.000000
3.548000	66.000000	-0.008206	0.000000
3.553000	66.000000	-0.007845	0.000000
3.558000	66.000000	0.000835	0.000000
3.563000	66.000000	-0.007379	0.000000
3.568000	66.000000	-0.002391	0.000000
3.573000	66.000000	-0.005812	0.000000
3.578000	66.000000	-0.007380	0.000000
3.583000	66.000000	-0.005247	0.000000
3.588000	66.000000	-0.009766	0.000000
3.593000	66.000000	-0.007006	0.000000
3.598000	66.000000	-0.002488	0.000000
3.603000	66.000000	0.001203	0.000000
3.608000	66.000000	-0.009404	0.000000
3.613000	66.000000	-0.003685	0.000000
3.618000	66.000000	-0.005349	0.000000
3.623000	66.000000	-0.002854	0.000000
3.628000	66.000000	-0.008939	0.000000
3.633000	66.000000	-0.006548	0.000000
3.638000	66.000000	-0.005244	0.000000
3.643000	66.000000	-0.011067	0.000000
3.648000	66.000000	-0.007378	0.000000
3.653000	66.000000	-0.014755	0.000000
3.658000	66.000000	-0.004984	0.000000
3.663000	66.000000	-0.008676	0.000000
3.668000	66.000000	-0.013925	0.000000
3.673000	66.000000	-0.006543	0.000000
3.678000	66.000000	-0.004983	0.000000
3.683000	66.000000	-0.000456	0.000000
3.688000	66.000000	-0.011533	0.000000
3.693000	66.000000	-0.004982	0.000000
3.698000	66.000000	-0.014757	0.000000
3.703000	66.000000	-0.002487	0.000000
3.708000	66.000000	-0.004515	0.000000
3.713000	66.000000	-0.006643	0.000000
3.718000	66.000000	-0.009503	0.000000
3.723000	66.000000	-0.010232	0.000000
3.728000	66.000000	-0.006645	0.000000
3.733000	66.000000	-0.003680	0.000000
3.738000	66.000000	0.000373	0.000000
3.743000	66.000000	-0.004884	0.000000
3.748000	66.000000	-0.001658	0.000000
3.753000	66.000000	-0.004151	0.000000
3.758000	66.000000	-0.013459	0.000000
3.763000	66.000000	-0.007378	0.000000
3.768000	66.000000	-0.007006	0.000000
3.773000	66.000000	-0.002954	0.000000
3.778000	66.000000	-0.009406	0.000000
3.783000	66.000000	-0.009041	0.000000
3.788000	66.000000	-0.012729	0.000000
3.793000	66.000000	0.003234	0.000000
3.798000	66.000000	-0.012722	0.000000
3.803000	66.000000	-0.010600	0.000000
3.808000	66.000000	-0.004982	0.000000
3.813000	66.000000	-0.008669	0.000000
3.818000	66.000000	-0.011067	0.000000
3.823000	66.000000	-0.004520	0.000000
3.828000	66.000000	-0.006535	0.000000
3.833000	66.000000	-0.009135	0.000000
3.838000	66.000000	-0.009870	0.000000
3.843000	66.000000	-0.016416	0.000000
3.848000	66.000000	-0.005808	0.000000
3.853000	66.000000	-0.009039	0.000000
3.858000	66.000000	-0.005083	0.000000
3.863000	66.000000	-0.006646	0.000000
3.868000	66.000000	-0.013196	0.000000
3.873000	66.000000	-0.004981	0.000000
3.878000	66.000000	-0.007011	0.000000
3.883000	66.000000	-0.011068	0.000000
3.888000	66.000000	-0.008574	0.000000
3.893000	66.000000	-0.006179	0.000000
3.898000	66.000000	-0.007744	0.000000
3.903000	66.000000	-0.006539	0.000000
3.908000	66.000000	-0.007011	0.000000
3.913000	66.000000	-0.006912	0.000000
3.918000	66.000000	-0.004881	0.000000
3.923000	66.000000	-0.012262	0.000000
3.928000	66.000000	-0.001658	0.000000
3.933000	66.000000	-0.009870	0.000000
3.938000	66.000000	-0.003686	0.000000
3.943000	66.000000	-0.010699	0.000000
3.948000	66.000000	-0.009405	0.000000
3.953000	66.000000	-0.004983	0.000000
3.958000	66.000000	-9.287452E-5	0.000000
3.963000	66.000000	-0.003783	0.000000
3.968000	66.000000	-0.009031	0.000000
3.973000	66.000000	-0.003320	0.000000
3.978000	66.000000	-0.014755	0.000000
3.983000	66.000000	-0.009041	0.000000
3.988000	66.000000	-0.008206	0.000000
3.993000	66.000000	-0.001291	0.000000
3.998000	66.000000	-0.007011	0.000000
4.003000	66.000000	-9.218937E-5	0.000000
4.008000	66.000000	-0.005811	0.000000
4.013000	66.000000	-0.008673	0.000000
4.018000	66.000000	-0.008676	0.000000
4.023000	66.000000	-0.003321	0.000000
4.028000	66.000000	-0.002122	0.000000
4.033000	66.000000	-0.001291	0.000000
4.038000	66.000000	-0.011065	0.000000
4.043000	66.000000	-0.007941	0.000000
4.048000	66.000000	-0.005914	0.000000
4.053000	66.000000	-0.012829	0.000000
4.058000	66.000000	-0.014752	0.000000
4.063000	66.000000	-0.007010	0.000000
4.068000	66.000000	-0.002954	0.000000
4.073000	66.000000	-0.015578	0.000000
4.078000	66.000000	-0.006640	0.000000
4.083000	66.000000	-0.009031	0.000000
4.088000	66.000000	-0.004985	0.000000
4.093000	66.000000	-0.004151	0.000000
4.098000	66.000000	-0.007845	0.000000
4.103000	66.000000	-0.003318	0.000000
4.108000	66.000000	-0.011170	0.000000
4.113000	66.000000	-0.013193	0.000000
4.118000	66.000000	-0.008772	0.000000
4.123000	66.000000	-0.005815	0.000000
4.128000	66.000000	-0.008310	0.000000
4.133000	66.000000	-0.007005	0.000000
4.138000	66.000000	-0.007112	0.000000
4.143000	66.000000	-0.006181	0.000000
4.148000	66.000000	-0.004618	0.000000
4.153000	66.000000	-0.003782	0.000000
4.158000	66.000000	-0.004617	0.000000
4.163000	66.000000	-0.013197	0.000000
4.168000	66.000000	-0.005815	0.000000
4.173000	66.000000	-0.009140	0.000000
4.178000	66.000000	-0.006183	0.000000
4.183000	66.000000	-0.015217	0.000000
4.188000	66.000000	-0.002954	0.000000
4.193000	66.000000	-0.005447	0.000000
4.198000	66.000000	-0.008310	0.000000
4.203000	66.000000	-0.010799	0.000000
4.208000	66.000000	-0.006647	0.000000
4.213000	66.000000	-0.007838	0.000000
4.218000	66.000000	-0.010339	0.000000
4.223000	66.000000	-0.003419	0.000000
4.228000	66.000000	-0.007842	0.000000
4.233000	66.000000	-0.010801	0.000000
4.238000	66.000000	-0.007011	0.000000
4.243000	66.000000	0.000740	0.000000
4.248000	66.000000	-0.007842	0.000000
4.253000	66.000000	-0.007478	0.000000
4.258000	66.000000	-0.007477	0.000000
4.263000	66.000000	-0.002588	0.000000
4.268000	66.000000	-0.005812	0.000000
4.273000	66.000000	-0.009508	0.000000
4.278000	66.000000	-0.008309	0.000000
4.283000	66.000000	-0.012365	0.000000
4.288000	66.000000	-0.011165	0.000000
4.293000	66.000000	-0.006274	0.000000
4.298000	66.000000	-0.011527	0.000000
4.303000	66.000000	-0.001658	0.000000
4.308000	66.000000	-0.011530	0.000000
4.313000	66.000000	-0.005811	0.000000
4.318000	66.000000	-0.004980	0.000000
4.323000	66.000000	-0.008676	0.000000
4.328000	66.000000	-0.010703	0.000000
4.333000	66.000000	-0.007371	0.000000
4.338000	66.000000	-0.014755	0.000000
4.343000	66.000000	-0.008673	0.000000
4.348000	66.000000	-0.006280	0.000000
4.353000	66.000000	-0.002118	0.000000
4.358000	66.000000	-0.010702	0.000000
4.363000	66.000000	-0.013925	0.000000
4.368000	66.000000	-0.010237	0.000000
4.373000	66.000000	-0.010597	0.000000
4.378000	66.000000	0.001106	0.000000
4.383000	66.000000	-0.006179	0.000000
4.388000	66.000000	-0.006545	0.000000
4.393000	66.000000	-0.007011	0.000000
4.398000	66.000000	-0.010336	0.000000
4.403000	66.000000	-0.011897	0.000000
4.408000	66.000000	-0.011067	0.000000
4.413000	66.000000	-0.013451	0.000000
4.418000	66.000000	-0.009038	0.000000
4.423000	66.000000	-0.006179	0.000000
4.428000	66.000000	-0.010233	0.000000
4.433000	66.000000	-0.004517	0.000000
4.438000	66.000000	-0.004983	0.000000
4.443000	66.000000	-0.013450	0.000000
4.448000	66.000000	-0.013459	0.000000
4.453000	66.000000	-0.014286	0.000000
4.458000	66.000000	-0.008210	0.000000
4.463000	66.000000	-0.011063	0.000000
4.468000	66.000000	-0.014756	0.000000
4.473000	66.000000	-0.009871	0.000000
4.478000	66.000000	-0.011900	0.000000
4.483000	66.000000	-0.009041	0.000000
4.488000	66.000000	-0.009398	0.000000
4.493000	66.000000	-0.010233	0.000000
4.498000	66.000000	-0.003317	0.000000
4.503000	66.000000	-0.008309	0.000000
4.508000	66.000000	-0.004979	0.000000
4.513000	66.000000	-0.013557	0.000000
4.518000	66.000000	-0.005448	0.000000
4.523000	66.000000	-0.016413	0.000000
4.528000	66.000000	-0.003321	0.000000
4.533000	66.000000	-0.005713	0.000000
4.538000	66.000000	-0.007845	0.000000
4.543000	66.000000	-0.006179	0.000000
4.548000	66.000000	-0.014289	0.000000
4.553000	66.000000	-0.004984	0.000000
4.558000	66.000000	-0.006178	0.000000
4.563000	66.000000	-0.012362	0.000000
4.568000	66.000000	-0.014649	0.000000
4.573000	66.000000	-0.015586	0.000000
4.578000	66.000000	-0.008675	0.000000
4.583000	66.000000	-0.004150	0.000000
4.588000	66.000000	-0.007374	0.000000
4.593000	66.000000	-0.007744	0.000000
4.598000	66.000000	-0.006548	0.000000
4.603000	66.000000	-0.008672	0.000000
4.608000	66.000000	-0.007009	0.000000
4.613000	66.000000	-0.013094	0.000000
4.618000	66.000000	-0.004520	0.000000
4.623000	66.000000	-0.007845	0.000000
4.628000	66.000000	-0.010703	0.000000
4.633000	66.000000	-0.007840	0.000000
4.638000	66.000000	-0.004153	0.000000
4.643000	66.000000	-0.002021	0.000000
4.648000	66.000000	-0.007841	0.000000
4.653000	66.000000	-0.008304	0.000000
4.658000	66.000000	-0.010703	0.000000
4.663000	66.000000	-0.011899	0.000000
4.668000	66.000000	-0.007841	0.000000
4.673000	66.000000	-0.004612	0.000000
4.678000	66.000000	-0.011533	0.000000
4.683000	66.000000	-0.007840	0.000000
4.688000	66.000000	-0.013560	0.000000
4.693000	66.000000	-0.008676	0.000000
4.698000	66.000000	-0.008676	0.000000
4.703000	66.000000	-0.004150	0.000000
4.708000	66.000000	-0.007011	0.000000
4.713000	66.000000	-0.010699	0.000000
4.718000	66.000000	-0.009863	0.000000
4.723000	66.000000	-0.015222	0.000000
4.728000	66.000000	-0.013924	0.000000
4.733000	66.000000	-0.011068	0.000000
4.738000	66.000000	-0.009040	0.000000
4.743000	66.000000	-0.017247	0.000000
4.748000	66.000000	-0.006644	0.000000
4.753000	66.000000	-0.014756	0.000000
4.758000	66.000000	-0.010702	0.000000
4.763000	66.000000	-0.009868	0.000000
4.768000	66.000000	-0.009137	0.000000
4.773000	66.000000	-0.006647	0.000000
4.778000	66.000000	-0.007474	0.000000
4.783000	66.000000	-0.012363	0.000000
4.788000	66.000000	-0.008676	0.000000
4.793000	66.000000	-0.009871	0.000000
4.798000	66.000000	-0.007474	0.000000
4.803000	66.000000	-0.010697	0.000000
4.808000	66.000000	-0.007842	0.000000
4.813000	66.000000	-0.007836	0.000000
4.818000	66.000000	-0.006282	0.000000
4.823000	66.000000	-0.007477	0.000000
4.828000	66.000000	-0.007837	0.000000
4.833000	66.000000	-0.016782	0.000000
4.838000	66.000000	-0.006647	0.000000
4.843000	66.000000	-0.009867	0.000000
4.848000	66.000000	-0.013556	0.000000
4.853000	66.000000	-0.012731	0.000000
4.858000	66.000000	-0.015579	0.000000
4.863000	66.000000	-0.002950	0.000000
4.868000	66.000000	-0.007011	0.000000
4.873000	66.000000	-0.005449	0.000000
4.878000	66.000000	-0.005811	0.000000
4.883000	66.000000	-0.012362	0.000000
4.888000	66.000000	-0.009504	0.000000
4.893000	66.000000	-0.005808	0.000000
4.898000	66.000000	-0.014389	0.000000
4.903000	66.000000	-0.002954	0.000000
4.908000	66.000000	-0.008667	0.000000
4.913000	66.000000	-0.013560	0.000000
4.918000	66.000000	-0.010236	0.000000
4.923000	66.000000	-0.013560	0.000000
4.928000	66.000000	-0.010702	0.000000
4.933000	66.000000	-0.008672	0.000000
4.938000	66.000000	-0.010233	0.000000
4.943000	66.000000	-0.009041	0.000000
4.948000	66.000000	-0.011065	0.000000
4.953000	66.000000	-0.019375	0.000000
4.958000	66.000000	-0.047740	0.000000
4.963000	66.000000	-0.070892	0.000000
4.968000	66.000000	-0.068163	0.000000
4.973000	66.000000	-0.072908	0.000000
4.978000	66.000000	-0.068042	0.000000
4.983000	66.000000	-0.077413	0.000000
4.988000	66.000000	-0.062702	0.000000
4.993000	66.000000	-0.063411	0.000000
4.998000	66.000000	-0.059610	0.000000
5.003000	66.000000	-0.056768	0.000000
5.008000	66.000000	-0.054271	0.000000
5.013000	66.000000	-0.046549	0.000000
5.018000	66.000000	-0.042754	0.000000
5.023000	66.000000	-0.038238	0.000000
5.028000	66.000000	-0.041923	0.000000
5.033000	66.000000	-0.038957	0.000000
5.038000	66.000000	-0.035740	0.000000
5.043000	66.000000	-0.048229	0.000000
5.048000	66.000000	-0.034910	0.000000
5.053000	66.000000	-0.036103	0.000000
5.058000	66.000000	-0.040261	0.000000
5.063000	66.000000	-0.041803	0.000000
5.068000	66.000000	-0.041560	0.000000
5.073000	66.000000	-0.048571	0.000000
5.078000	66.000000	-0.055218	0.000000
5.083000	66.000000	-0.067691	0.000000
5.088000	66.000000	-0.072317	0.000000
5.093000	66.000000	-0.080633	0.000000
5.098000	66.000000	-0.087154	0.000000
5.103000	66.000000	-0.095337	0.000000
5.108000	66.000000	-0.090954	0.000000
5.113000	66.000000	-0.090124	0.000000
5.118000	66.000000	-0.091437	0.000000
5.123000	66.000000	-0.097479	0.000000
5.128000	66.000000	-0.088116	0.000000
5.133000	66.000000	-0.090832	0.000000
5.138000	66.000000	-0.083830	0.000000
5.143000	66.000000	-0.083356	0.000000
5.148000	66.000000	-0.071133	0.000000
5.153000	66.000000	-0.067571	0.000000
5.158000	66.000000	-0.059021	0.000000
5.163000	66.000000	-0.063888	0.000000
5.168000	66.000000	-0.059376	0.000000
5.173000	66.000000	-0.061753	0.000000
5.178000	66.000000	-0.055209	0.000000
5.183000	66.000000	-0.055224	0.000000
5.188000	66.000000	-0.057956	0.000000
5.193000	66.000000	-0.053919	0.000000
5.198000	66.000000	-0.050595	0.000000
5.203000	66.000000	-0.048098	0.000000
5.208000	66.000000	-0.048571	0.000000
5.213000	66.000000	-0.054990	0.000000
5.218000	66.000000	-0.043943	0.000000
5.223000	66.000000	-0.043938	0.000000
5.228000	66.000000	-0.041454	0.000000
5.233000	66.000000	-0.035274	0.000000
5.238000	66.000000	-0.029090	0.000000
5.243000	66.000000	-0.030753	0.000000
5.248000	66.000000	-0.032666	0.000000
5.253000	66.000000	-0.032672	0.000000
5.258000	66.000000	-0.034801	0.000000
5.263000	66.000000	-0.024938	0.000000
5.268000	66.000000	-0.024106	0.000000
5.273000	66.000000	-0.017559	0.000000
5.278000	66.000000	-0.026013	0.000000
5.283000	66.000000	-0.021507	0.000000
5.288000	66.000000	-0.021143	0.000000
5.293000	66.000000	-0.026491	0.000000
5.298000	66.000000	-0.016623	0.000000
5.303000	66.000000	-0.019011	0.000000
5.308000	66.000000	-0.027578	0.000000
5.313000	66.000000	-0.022079	0.000000
5.318000	66.000000	-0.027686	0.000000
5.323000	66.000000	-0.029239	0.000000
5.328000	66.000000	-0.016986	0.000000
5.333000	66.000000	-0.016517	0.000000
5.338000	66.000000	-0.016877	0.000000
5.343000	66.000000	-0.013923	0.000000
5.348000	66.000000	-0.009141	0.000000
5.353000	66.000000	-0.013192	0.000000
5.358000	66.000000	-0.014387	0.000000
5.363000	66.000000	-0.012361	0.000000
5.368000	66.000000	-0.010337	0.000000
5.373000	66.000000	-0.008210	0.000000
5.378000	66.000000	-0.004153	0.000000
5.383000	66.000000	-0.013560	0.000000
5.388000	66.000000	-0.015221	0.000000
5.393000	66.000000	-0.010800	0.000000
5.398000	66.000000	-0.012728	0.000000
5.403000	66.000000	-0.009141	0.000000
5.408000	66.000000	-0.011170	0.000000
5.413000	66.000000	-0.007473	0.000000
5.418000	66.000000	-0.014391	0.000000
5.423000	66.000000	-0.008674	0.000000
5.428000	66.000000	-0.007944	0.000000
5.433000	66.000000	-0.011530	0.000000
5.438000	66.000000	-0.014387	0.000000
5.443000	66.000000	-0.011995	0.000000
5.448000	66.000000	-0.014128	0.000000
5.453000	66.000000	-0.010804	0.000000
5.458000	66.000000	-0.009970	0.000000
5.463000	66.000000	-0.005448	0.000000
5.468000	66.000000	-0.013560	0.000000
5.473000	66.000000	-0.011531	0.000000
5.478000	66.000000	-0.014027	0.000000
5.483000	66.000000	-0.016053	0.000000
5.488000	66.000000	-0.006548	0.000000
5.493000	66.000000	-0.013197	0.000000
5.498000	66.000000	-0.018070	0.000000
5.503000	66.000000	-0.013194	0.000000
5.508000	66.000000	-0.008676	0.000000
5.513000	66.000000	-0.019376	0.000000
5.518000	66.000000	-0.012829	0.000000
5.523000	66.000000	-0.015690	0.000000
5.528000	66.000000	-0.016053	0.000000
5.533000	66.000000	-0.010804	0.000000
5.538000	66.000000	-0.010337	0.000000
5.543000	66.000000	-0.011994	0.000000
5.548000	66.000000	-0.020571	0.000000
5.553000	66.000000	-0.020100	0.000000
5.558000	66.000000	-0.015222	0.000000
5.563000	66.000000	-0.009141	0.000000
5.568000	66.000000	-0.014026	0.000000
5.573000	66.000000	-0.020935	0.000000
5.578000	66.000000	-0.012365	0.000000
5.583000	66.000000	-0.019274	0.000000
5.588000	66.000000	-0.016885	0.000000
5.593000	66.000000	-0.014021	0.000000
5.598000	66.000000	-0.018080	0.000000
5.603000	66.000000	-0.010703	0.000000
5.608000	66.000000	-0.011166	0.000000
5.613000	66.000000	-0.009972	0.000000
5.618000	66.000000	-0.012362	0.000000
5.623000	66.000000	-0.016156	0.000000
5.628000	66.000000	-0.012821	0.000000
5.633000	66.000000	-0.021762	0.000000
5.638000	66.000000	-0.012463	0.000000
5.643000	66.000000	-0.019741	0.000000
5.648000	66.000000	-0.012467	0.000000
5.653000	66.000000	-0.013297	0.000000
5.658000	66.000000	-0.019013	0.000000
5.663000	66.000000	-0.014954	0.000000
5.668000	66.000000	-0.011998	0.000000
5.673000	66.000000	-0.016985	0.000000
5.678000	66.000000	-0.022128	0.000000
5.683000	66.000000	-0.015686	0.000000
5.688000	66.000000	-0.019733	0.000000
5.693000	66.000000	-0.016622	0.000000
5.698000	66.000000	-0.024256	0.000000
5.703000	66.000000	-0.018911	0.000000
5.708000	66.000000	-0.014856	0.000000
5.713000	66.000000	-0.019010	0.000000
5.718000	66.000000	-0.024255	0.000000
5.723000	66.000000	-0.014854	0.000000
5.728000	66.000000	-0.020930	0.000000
5.733000	66.000000	-0.016516	0.000000
5.738000	66.000000	-0.028770	0.000000
5.743000	66.000000	-0.013196	0.000000
5.748000	66.000000	-0.019373	0.000000
5.753000	66.000000	-0.021863	0.000000
5.758000	66.000000	-0.015324	0.000000
5.763000	66.000000	-0.016521	0.000000
5.768000	66.000000	-0.021870	0.000000
5.773000	66.000000	-0.019473	0.000000
5.778000	66.000000	-0.021400	0.000000
5.783000	66.000000	-0.023062	0.000000
5.788000	66.000000	-0.020314	0.000000
5.793000	66.000000	-0.018651	0.000000
5.798000	66.000000	-0.021039	0.000000
5.803000	66.000000	-0.025557	0.000000
5.808000	66.000000	-0.017816	0.000000
5.813000	66.000000	-0.017453	0.000000
5.818000	66.000000	-0.020309	0.000000
5.823000	66.000000	-0.026386	0.000000
5.828000	66.000000	-0.020209	0.000000
5.833000	66.000000	-0.020202	0.000000
5.838000	66.000000	-0.019000	0.000000
5.843000	66.000000	-0.025557	0.000000
5.848000	66.000000	-0.021869	0.000000
5.853000	66.000000	-0.018649	0.000000
5.858000	66.000000	-0.016619	0.000000
5.863000	66.000000	-0.022803	0.000000
5.868000	66.000000	-0.030424	0.000000
5.873000	66.000000	-0.019480	0.000000
5.878000	66.000000	-0.025658	0.000000
5.883000	66.000000	-0.014223	0.000000
5.888000	66.000000	-0.019479	0.000000
5.893000	66.000000	-0.015061	0.000000
5.898000	66.000000	-0.024000	0.000000
5.903000	66.000000	-0.020208	0.000000
5.908000	66.000000	-0.026382	0.000000
5.913000	66.000000	-0.018542	0.000000
5.918000	66.000000	-0.019845	0.000000
5.923000	66.000000	-0.022597	0.000000
5.928000	66.000000	-0.021508	0.000000
5.933000	66.000000	-0.015792	0.000000
5.938000	66.000000	-0.019845	0.000000
5.943000	66.000000	-0.017448	0.000000
5.948000	66.000000	-0.023895	0.000000
5.953000	66.000000	-0.026024	0.000000
5.958000	66.000000	-0.024934	0.000000
5.963000	66.000000	-0.028879	0.000000
5.968000	66.000000	-0.023635	0.000000
5.973000	66.000000	-0.033504	0.000000
5.978000	66.000000	-0.028623	0.000000
5.983000	66.000000	-0.028983	0.000000
5.988000	66.000000	-0.034692	0.000000
5.993000	66.000000	-0.024937	0.000000
5.998000	66.000000	-0.026129	0.000000
6.003000	66.000000	-0.028623	0.000000
6.008000	66.000000	-0.029448	0.000000
6.013000	66.000000	-0.030177	0.000000
6.018000	66.000000	-0.033973	0.000000
6.023000	66.000000	-0.032304	0.000000
6.028000	66.000000	-0.034444	0.000000
6.033000	66.000000	-0.036102	0.000000
6.038000	66.000000	-0.043473	0.000000
6.043000	66.000000	-0.033970	0.000000
6.048000	66.000000	-0.036827	0.000000
6.053000	66.000000	-0.033139	0.000000
6.058000	66.000000	-0.036353	0.000000
6.063000	66.000000	-0.029095	0.000000
6.068000	66.000000	-0.027786	0.000000
6.073000	66.000000	-0.029454	0.000000
6.078000	66.000000	-0.035161	0.000000
6.083000	66.000000	-0.031010	0.000000
6.088000	66.000000	-0.031838	0.000000
6.093000	66.000000	-0.025765	0.000000
6.098000	66.000000	-0.031477	0.000000
6.103000	66.000000	-0.018752	0.000000
6.108000	66.000000	-0.023736	0.000000
6.113000	66.000000	-0.031007	0.000000
6.118000	66.000000	-0.023743	0.000000
6.123000	66.000000	-0.029814	0.000000
6.128000	66.000000	-0.031011	0.000000
6.133000	66.000000	-0.021247	0.000000
6.138000	66.000000	-0.036715	0.000000
6.143000	66.000000	-0.030176	0.000000
6.148000	66.000000	-0.019219	0.000000
6.153000	66.000000	-0.021609	0.000000
6.158000	66.000000	-0.026385	0.000000
6.163000	66.000000	-0.021247	0.000000
6.168000	66.000000	-0.018286	0.000000
6.173000	66.000000	-0.011007	0.000000
6.178000	66.000000	-0.022808	0.000000
6.183000	66.000000	-0.021503	0.000000
6.188000	66.000000	-0.019943	0.000000
6.193000	66.000000	-0.021145	0.000000
6.198000	66.000000	-0.020676	0.000000
6.203000	66.000000	-0.019585	0.000000
6.208000	66.000000	-0.021973	0.000000
6.213000	66.000000	-0.021248	0.000000
6.218000	66.000000	-0.025662	0.000000
6.223000	66.000000	-0.023635	0.000000
6.228000	66.000000	-0.027684	0.000000
6.233000	66.000000	-0.024106	0.000000
6.238000	66.000000	-0.025769	0.000000
6.243000	66.000000	-0.027787	0.000000
6.248000	66.000000	-0.022911	0.000000
6.253000	66.000000	-0.022079	0.000000
6.258000	66.000000	-0.025192	0.000000
6.263000	66.000000	-0.024469	0.000000
6.268000	66.000000	-0.022438	0.000000
6.273000	66.000000	-0.023274	0.000000
6.278000	66.000000	-0.024100	0.000000
6.283000	66.000000	-0.028985	0.000000
6.288000	66.000000	-0.022912	0.000000
6.293000	66.000000	-0.025295	0.000000
6.298000	66.000000	-0.028986	0.000000
6.303000	66.000000	-0.024470	0.000000
6.308000	66.000000	-0.028152	0.000000
6.313000	66.000000	-0.030644	0.000000
6.318000	66.000000	-0.021613	0.000000
6.323000	66.000000	-0.030649	0.000000
6.328000	66.000000	-0.030171	0.000000
6.333000	66.000000	-0.025193	0.000000
6.338000	66.000000	-0.026856	0.000000
6.343000	66.000000	-0.025660	0.000000
6.348000	66.000000	-0.015893	0.000000
6.353000	66.000000	-0.021239	0.000000
6.358000	66.000000	-0.033033	0.000000
6.363000	66.000000	-0.027322	0.000000
6.368000	66.000000	-0.022434	0.000000
6.373000	66.000000	-0.022806	0.000000
6.378000	66.000000	-0.022800	0.000000
6.383000	66.000000	-0.023636	0.000000
6.388000	66.000000	-0.019118	0.000000
6.393000	66.000000	-0.029817	0.000000
6.398000	66.000000	-0.026494	0.000000
6.403000	66.000000	-0.021608	0.000000
6.408000	66.000000	-0.024467	0.000000
6.413000	66.000000	-0.032195	0.000000
6.418000	66.000000	-0.019586	0.000000
6.423000	66.000000	-0.024103	0.000000
6.428000	66.000000	-0.018752	0.000000
6.433000	66.000000	-0.023998	0.000000
6.438000	66.000000	-0.022331	0.000000
6.443000	66.000000	-0.022338	0.000000
6.448000	66.000000	-0.026494	0.000000
6.453000	66.000000	-0.017921	0.000000
6.458000	66.000000	-0.023167	0.000000
6.463000	66.000000	-0.013760	0.000000
6.468000	66.000000	-0.021869	0.000000
6.473000	66.000000	-0.010904	0.000000
6.478000	66.000000	-0.017817	0.000000
6.483000	66.000000	-0.016255	0.000000
6.488000	66.000000	-0.021508	0.000000
6.493000	66.000000	-0.023531	0.000000
6.498000	66.000000	-0.016621	0.000000
6.503000	66.000000	-0.019015	0.000000
6.508000	66.000000	-0.023064	0.000000
6.513000	66.000000	-0.020312	0.000000
6.518000	66.000000	-0.021501	0.000000
6.523000	66.000000	-0.025553	0.000000
6.528000	66.000000	-0.022335	0.000000
6.533000	66.000000	-0.017816	0.000000
6.538000	66.000000	-0.014596	0.000000
6.543000	66.000000	-0.019949	0.000000
6.548000	66.000000	-0.019480	0.000000
6.553000	66.000000	-0.016623	0.000000
6.558000	66.000000	-0.022439	0.000000
6.563000	66.000000	-0.015423	0.000000
6.568000	66.000000	-0.017455	0.000000
6.573000	66.000000	-0.023998	0.000000
6.578000	66.000000	-0.019473	0.000000
6.583000	66.000000	-0.024363	0.000000
6.588000	66.000000	-0.019841	0.000000
6.593000	66.000000	-0.020314	0.000000
6.598000	66.000000	-0.023532	0.000000
6.603000	66.000000	-0.012568	0.000000
6.608000	66.000000	-0.026388	0.000000
6.613000	66.000000	-0.015062	0.000000
6.618000	66.000000	-0.019483	0.000000
6.623000	66.000000	-0.018286	0.000000
6.628000	66.000000	-0.013395	0.000000
6.633000	66.000000	-0.025193	0.000000
6.638000	66.000000	-0.020311	0.000000
6.643000	66.000000	-0.021968	0.000000
6.648000	66.000000	-0.023526	0.000000
6.653000	66.000000	-0.014960	0.000000
6.658000	66.000000	-0.027573	0.000000
6.663000	66.000000	-0.021867	0.000000
6.668000	66.000000	-0.024362	0.000000
6.673000	66.000000	-0.013764	0.000000
6.678000	66.000000	-0.019376	0.000000
6.683000	66.000000	-0.024359	0.000000
6.688000	66.000000	-0.012100	0.000000
6.693000	66.000000	-0.019111	0.000000
6.698000	66.000000	-0.018647	0.000000
6.703000	66.000000	-0.023637	0.000000
6.708000	66.000000	-0.026387	0.000000
6.713000	66.000000	-0.021861	0.000000
6.718000	66.000000	-0.015789	0.000000
6.723000	66.000000	-0.017452	0.000000
6.728000	66.000000	-0.016259	0.000000
6.733000	66.000000	-0.023170	0.000000
6.738000	66.000000	-0.015531	0.000000
6.743000	66.000000	-0.027322	0.000000
6.748000	66.000000	-0.017455	0.000000
6.753000	66.000000	-0.025553	0.000000
6.758000	66.000000	-0.019116	0.000000
6.763000	66.000000	-0.025192	0.000000
6.768000	66.000000	-0.013764	0.000000
6.773000	66.000000	-0.023532	0.000000
6.778000	66.000000	-0.015531	0.000000
6.783000	66.000000	-0.018752	0.000000
6.788000	66.000000	-0.021141	0.000000
6.793000	66.000000	-0.019480	0.000000
6.798000	66.000000	-0.015894	0.000000
6.803000	66.000000	-0.012671	0.000000
6.808000	66.000000	-0.023525	0.000000
6.813000	66.000000	-0.017452	0.000000
6.818000	66.000000	-0.023170	0.000000
6.823000	66.000000	-0.014597	0.000000
6.828000	66.000000	-0.016986	0.000000
6.833000	66.000000	-0.023170	0.000000
6.838000	66.000000	-0.014131	0.000000
6.843000	66.000000	-0.013763	0.000000
6.848000	66.000000	-0.023531	0.000000
6.853000	66.000000	-0.019483	0.000000
6.858000	66.000000	-0.021869	0.000000
6.863000	66.000000	-0.015793	0.000000
6.868000	66.000000	-0.017087	0.000000
6.873000	66.000000	-0.014595	0.000000
6.878000	66.000000	-0.020207	0.000000
6.883000	66.000000	-0.010072	0.000000
6.888000	66.000000	-0.021867	0.000000
6.893000	66.000000	-0.016154	0.000000
6.898000	66.000000	-0.018183	0.000000
6.903000	66.000000	-0.015789	0.000000
6.908000	66.000000	-0.009241	0.000000
6.913000	66.000000	-0.017353	0.000000
6.918000	66.000000	-0.018546	0.000000
6.923000	66.000000	-0.019009	0.000000
6.928000	66.000000	-0.017715	0.000000
6.933000	66.000000	-0.016158	0.000000
6.938000	66.000000	-0.011733	0.000000
6.943000	66.000000	-0.020934	0.000000
6.948000	66.000000	-0.017813	0.000000
6.953000	66.000000	-0.015685	0.000000
6.958000	66.000000	-0.018180	0.000000
6.963000	66.000000	-0.014955	0.000000
6.968000	66.000000	-0.021869	0.000000
6.973000	66.000000	-0.014854	0.000000
6.978000	66.000000	-0.017715	0.000000
6.983000	66.000000	-0.018908	0.000000
6.988000	66.000000	-0.016517	0.000000
6.993000	66.000000	-0.019732	0.000000
6.998000	66.000000	-0.017715	0.000000
7.003000	66.000000	-0.012466	0.000000
7.008000	66.000000	-0.016516	0.000000
7.013000	66.000000	-0.017352	0.000000
7.018000	66.000000	-0.015690	0.000000
7.023000	66.000000	-0.019369	0.000000
7.028000	66.000000	-0.010436	0.000000
7.033000	66.000000	-0.012831	0.000000
7.038000	66.000000	-0.020203	0.000000
7.043000	66.000000	-0.016520	0.000000
7.048000	66.000000	-0.017348	0.000000
7.053000	66.000000	-0.017352	0.000000
7.058000	66.000000	-0.016521	0.000000
7.063000	66.000000	-0.016158	0.000000
7.068000	66.000000	-0.014028	0.000000
7.073000	66.000000	-0.019377	0.000000
7.078000	66.000000	-0.016782	0.000000
7.083000	66.000000	-0.013655	0.000000
7.088000	66.000000	-0.013197	0.000000
7.093000	66.000000	-0.009608	0.000000
7.098000	66.000000	-0.011529	0.000000
7.103000	66.000000	-0.010802	0.000000
7.108000	66.000000	-0.011270	0.000000
7.113000	66.000000	-0.015690	0.000000
7.118000	66.000000	-0.012363	0.000000
7.123000	66.000000	-0.016155	0.000000
7.128000	66.000000	-0.018546	0.000000
7.133000	66.000000	-0.016517	0.000000
7.138000	66.000000	-0.015213	0.000000
7.143000	66.000000	-0.014961	0.000000
7.148000	66.000000	-0.017349	0.000000
7.153000	66.000000	-0.008775	0.000000
7.158000	66.000000	-0.019273	0.000000
7.163000	66.000000	-0.013294	0.000000
7.168000	66.000000	-0.005915	0.000000
7.173000	66.000000	-0.010437	0.000000
7.178000	66.000000	-0.010804	0.000000
7.183000	66.000000	-0.013661	0.000000
7.188000	66.000000	-0.017715	0.000000
7.193000	66.000000	-0.013196	0.000000
7.198000	66.000000	-0.007109	0.000000
7.203000	66.000000	-0.013761	0.000000
7.208000	66.000000	-0.014490	0.000000
7.213000	66.000000	-0.012466	0.000000
7.218000	66.000000	-0.017820	0.000000
7.223000	66.000000	-0.015686	0.000000
7.228000	66.000000	-0.014129	0.000000
7.233000	66.000000	-0.014491	0.000000
7.238000	66.000000	-0.018074	0.000000
7.243000	66.000000	-0.010434	0.000000
7.248000	66.000000	-0.018539	0.000000
7.253000	66.000000	-0.018181	0.000000
7.258000	66.000000	-0.019376	0.000000
7.263000	66.000000	-0.015326	0.000000
7.268000	66.000000	-0.017816	0.000000
7.273000	66.000000	-0.014957	0.000000
7.278000	66.000000	-0.014492	0.000000
7.283000	66.000000	-0.014129	0.000000
7.288000	66.000000	-0.014129	0.000000
7.293000	66.000000	-0.005184	0.000000
7.298000	66.000000	-0.022225	0.000000
7.303000	66.000000	-0.019014	0.000000
7.308000	66.000000	-0.014490	0.000000
7.313000	66.000000	-0.012464	0.000000
7.318000	66.000000	-0.020569	0.000000
7.323000	66.000000	-0.014023	0.000000
7.328000	66.000000	-0.021504	0.000000
7.333000	66.000000	-0.012569	0.000000
7.338000	66.000000	-0.016153	0.000000
7.343000	66.000000	-0.018649	0.000000
7.348000	66.000000	-0.014129	0.000000
7.353000	66.000000	-0.013763	0.000000
7.358000	66.000000	-0.010438	0.000000
7.363000	66.000000	-0.014129	0.000000
7.368000	66.000000	-0.011737	0.000000
7.373000	66.000000	-0.018180	0.000000
7.378000	66.000000	-0.020312	0.000000
7.383000	66.000000	-0.014129	0.000000
7.388000	66.000000	-0.011269	0.000000
7.393000	66.000000	-0.012829	0.000000
7.398000	66.000000	-0.014492	0.000000
7.403000	66.000000	-0.016153	0.000000
7.408000	66.000000	-0.012464	0.000000
7.413000	66.000000	-0.007112	0.000000
7.418000	66.000000	-0.014495	0.000000
7.423000	66.000000	-0.015315	0.000000
7.428000	66.000000	-0.013662	0.000000
7.433000	66.000000	-0.010799	0.000000
7.438000	66.000000	-0.016984	0.000000
7.443000	66.000000	-0.016883	0.000000
7.448000	66.000000	-0.013661	0.000000
7.453000	66.000000	-0.010438	0.000000
7.458000	66.000000	-0.016158	0.000000
7.463000	66.000000	-0.017814	0.000000
7.468000	66.000000	-0.010069	0.000000
7.473000	66.000000	-0.016982	0.000000
7.478000	66.000000	-0.016516	0.000000
7.483000	66.000000	-0.008307	0.000000
7.488000	66.000000	-0.016981	0.000000
7.493000	66.000000	-0.011998	0.000000
7.498000	66.000000	-0.014493	0.000000
7.503000	66.000000	-0.012831	0.000000
7.508000	66.000000	-0.009242	0.000000
7.513000	66.000000	-0.004352	0.000000
7.518000	66.000000	-0.018179	0.000000
7.523000	66.000000	-0.015787	0.000000
7.528000	66.000000	-0.013299	0.000000
7.533000	66.000000	-0.013661	0.000000
7.538000	66.000000	-0.026746	0.000000
7.543000	66.000000	-0.016519	0.000000
7.548000	66.000000	-0.019376	0.000000
7.553000	66.000000	-0.017714	0.000000
7.558000	66.000000	-0.014487	0.000000
7.563000	66.000000	-0.019013	0.000000
7.568000	66.000000	-0.018905	0.000000
7.573000	66.000000	-0.011168	0.000000
7.578000	66.000000	-0.015577	0.000000
7.583000	66.000000	-0.011626	0.000000
7.588000	66.000000	-0.008773	0.000000
7.593000	66.000000	-0.013196	0.000000
7.598000	66.000000	-0.010702	0.000000
7.603000	66.000000	-0.010439	0.000000
7.608000	66.000000	-0.017249	0.000000
7.613000	66.000000	-0.013192	0.000000
7.618000	66.000000	-0.010439	0.000000
7.623000	66.000000	-0.019741	0.000000
7.628000	66.000000	-0.011999	0.000000
7.633000	66.000000	-0.012830	0.000000
7.638000	66.000000	-0.014024	0.000000
7.643000	66.000000	-0.022232	0.000000
7.648000	66.000000	-0.016052	0.000000
7.653000	66.000000	-0.012001	0.000000
7.658000	66.000000	-0.021401	0.000000
7.663000	66.000000	-0.012829	0.000000
7.668000	66.000000	-0.018073	0.000000
7.673000	66.000000	-0.008208	0.000000
7.678000	66.000000	-0.015222	0.000000
7.683000	66.000000	-0.017351	0.000000
7.688000	66.000000	-0.015690	0.000000
7.693000	66.000000	-0.016053	0.000000
7.698000	66.000000	-0.018538	0.000000
7.703000	66.000000	-0.014027	0.000000
7.708000	66.000000	-0.009970	0.000000
7.713000	66.000000	-0.009969	0.000000
7.718000	66.000000	-0.018540	0.000000
7.723000	66.000000	-0.018546	0.000000
7.728000	66.000000	-0.018544	0.000000
7.733000	66.000000	-0.016053	0.000000
7.738000	66.000000	-0.012001	0.000000
7.743000	66.000000	-0.009501	0.000000
7.748000	66.000000	-0.017713	0.000000
7.753000	66.000000	-0.015683	0.000000
7.758000	66.000000	-0.011535	0.000000
7.763000	66.000000	-0.012825	0.000000
7.768000	66.000000	-0.016154	0.000000
7.773000	66.000000	-0.016155	0.000000
7.778000	66.000000	-0.009969	0.000000
7.783000	66.000000	-0.013654	0.000000
7.788000	66.000000	-0.019742	0.000000
7.793000	66.000000	-0.006647	0.000000
7.798000	66.000000	-0.017715	0.000000
7.803000	66.000000	-0.018178	0.000000
7.808000	66.000000	-0.010797	0.000000
7.813000	66.000000	-0.013659	0.000000
7.818000	66.000000	-0.019844	0.000000
7.823000	66.000000	-0.015326	0.000000
7.828000	66.000000	-0.014854	0.000000
7.833000	66.000000	-0.014858	0.000000
7.838000	66.000000	-0.013762	0.000000
7.843000	66.000000	-0.019842	0.000000
7.848000	66.000000	-0.016518	0.000000
7.853000	66.000000	-0.011270	0.000000
7.858000	66.000000	-0.017349	0.000000
7.863000	66.000000	-0.012452	0.000000
7.868000	66.000000	-0.016883	0.000000
7.873000	66.000000	-0.014130	0.000000
7.878000	66.000000	-0.015685	0.000000
7.883000	66.000000	-0.016417	0.000000
7.888000	66.000000	-0.013659	0.000000
7.893000	66.000000	-0.013658	0.000000
7.898000	66.000000	-0.010438	0.000000
7.903000	66.000000	-0.014127	0.000000
7.908000	66.000000	-0.014123	0.000000
7.913000	66.000000	-0.022230	0.000000
7.918000	66.000000	-0.019377	0.000000
7.923000	66.000000	-0.017349	0.000000
7.928000	66.000000	-0.017344	0.000000
7.933000	66.000000	-0.013763	0.000000
7.938000	66.000000	-0.009606	0.000000
7.943000	66.000000	-0.021869	0.000000
7.948000	66.000000	-0.011634	0.000000
7.953000	66.000000	-0.014129	0.000000
7.958000	66.000000	-0.013763	0.000000
7.963000	66.000000	-0.013659	0.000000
7.968000	66.000000	-0.017820	0.000000
7.973000	66.000000	-0.012001	0.000000
7.978000	66.000000	-0.014023	0.000000
7.983000	66.000000	-0.017351	0.000000
7.988000	66.000000	-0.015326	0.000000
7.993000	66.000000	-0.010804	0.000000
7.998000	66.000000	-0.014961	0.000000
8.003000	66.000000	-0.026276	0.000000
8.008000	66.000000	-0.012829	0.000000
8.013000	66.000000	-0.010803	0.000000
8.018000	66.000000	-0.014853	0.000000
8.023000	66.000000	-0.017347	0.000000
8.028000	66.000000	-0.015326	0.000000
8.033000	66.000000	-0.009972	0.000000
8.038000	66.000000	-0.012467	0.000000
8.043000	66.000000	-0.012929	0.000000
8.048000	66.000000	-0.009141	0.000000
8.053000	66.000000	-0.014492	0.000000
8.058000	66.000000	-0.019010	0.000000
8.063000	66.000000	-0.014129	0.000000
8.068000	66.000000	-0.026749	0.000000
8.073000	66.000000	-0.018285	0.000000
8.078000	66.000000	-0.016154	0.000000
8.083000	66.000000	-0.017350	0.000000
8.088000	66.000000	-0.016620	0.000000
8.093000	66.000000	-0.018181	0.000000
8.098000	66.000000	-0.019015	0.000000
8.103000	66.000000	-0.016150	0.000000
8.108000	66.000000	-0.021039	0.000000
8.113000	66.000000	-0.017706	0.000000
8.118000	66.000000	-0.018910	0.000000
8.123000	66.000000	-0.011636	0.000000
8.128000	66.000000	-0.016154	0.000000
8.133000	66.000000	-0.014488	0.000000
8.138000	66.000000	-0.015686	0.000000
8.143000	66.000000	-0.016989	0.000000
8.148000	66.000000	-0.011262	0.000000
8.153000	66.000000	-0.012459	0.000000
8.158000	66.000000	-0.014961	0.000000
8.163000	66.000000	-0.017712	0.000000
8.168000	66.000000	-0.012462	0.000000
8.173000	66.000000	-0.016986	0.000000
8.178000	66.000000	-0.017348	0.000000
8.183000	66.000000	-0.014495	0.000000
8.188000	66.000000	-0.013660	0.000000
8.193000	66.000000	-0.019375	0.000000
8.198000	66.000000	-0.022233	0.000000
8.203000	66.000000	-0.016985	0.000000
8.208000	66.000000	-0.013661	0.000000
8.213000	66.000000	-0.019010	0.000000
8.218000	66.000000	-0.015427	0.000000
8.223000	66.000000	-0.014127	0.000000
8.228000	66.000000	-0.017351	0.000000
8.233000	66.000000	-0.018543	0.000000
8.238000	66.000000	-0.019483	0.000000
8.243000	66.000000	-0.014859	0.000000
8.248000	66.000000	-0.019009	0.000000
8.253000	66.000000	-0.014858	0.000000
8.258000	66.000000	-0.020204	0.000000
8.263000	66.000000	-0.020208	0.000000
8.268000	66.000000	-0.010438	0.000000
8.273000	66.000000	-0.016986	0.000000
8.278000	66.000000	-0.016984	0.000000
8.283000	66.000000	-0.014490	0.000000
8.288000	66.000000	-0.018910	0.000000
8.293000	66.000000	-0.020934	0.000000
8.298000	66.000000	-0.013661	0.000000
8.303000	66.000000	-0.014491	0.000000
8.308000	66.000000	-0.020572	0.000000
8.313000	66.000000	-0.023425	0.000000
8.318000	66.000000	-0.024253	0.000000
8.323000	66.000000	-0.022232	0.000000
8.328000	66.000000	-0.018546	0.000000
8.333000	66.000000	-0.010438	0.000000
8.338000	66.000000	-0.018180	0.000000
8.343000	66.000000	-0.015689	0.000000
8.348000	66.000000	-0.016623	0.000000
8.353000	66.000000	-0.016522	0.000000
8.358000	66.000000	-0.023788	0.000000
8.363000	66.000000	-0.019377	0.000000
8.368000	66.000000	-0.022331	0.000000
8.373000	66.000000	-0.018546	0.000000
8.378000	66.000000	-0.019013	0.000000
8.383000	66.000000	-0.015793	0.000000
8.388000	66.000000	-0.024258	0.000000
8.393000	66.000000	-0.017351	0.000000
8.398000	66.000000	-0.014476	0.000000
8.403000	66.000000	-0.018646	0.000000
8.408000	66.000000	-0.012101	0.000000
8.413000	66.000000	-0.020209	0.000000
8.418000	66.000000	-0.023526	0.000000
8.423000	66.000000	-0.013297	0.000000
8.428000	66.000000	-0.015326	0.000000
8.433000	66.000000	-0.015324	0.000000
8.438000	66.000000	-0.015322	0.000000
8.443000	66.000000	-0.013764	0.000000
8.448000	66.000000	-0.020672	0.000000
8.453000	66.000000	-0.012098	0.000000
8.458000	66.000000	-0.019010	0.000000
8.463000	66.000000	-0.022699	0.000000
8.468000	66.000000	-0.015789	0.000000
8.473000	66.000000	-0.012001	0.000000
8.478000	66.000000	-0.018651	0.000000
8.483000	66.000000	-0.021402	0.000000
8.488000	66.000000	-0.019843	0.000000
8.493000	66.000000	-0.016517	0.000000
8.498000	66.000000	-0.012202	0.000000
8.503000	66.000000	-0.021870	0.000000
8.508000	66.000000	-0.014961	0.000000
8.513000	66.000000	-0.019013	0.000000
8.518000	66.000000	-0.021870	0.000000
8.523000	66.000000	-0.022596	0.000000
8.528000	66.000000	-0.014854	0.000000
8.533000	66.000000	-0.015688	0.000000
8.538000	66.000000	-0.017818	0.000000
8.543000	66.000000	-0.021402	0.000000
8.548000	66.000000	-0.025919	0.000000
8.553000	66.000000	-0.018178	0.000000
8.558000	66.000000	-0.017454	0.000000
8.563000	66.000000	-0.016981	0.000000
8.568000	66.000000	-0.018183	0.000000
8.573000	66.000000	-0.019842	0.000000
8.578000	66.000000	-0.014129	0.000000
8.583000	66.000000	-0.021507	0.000000
8.588000	66.000000	-0.014129	0.000000
8.593000	66.000000	-0.009241	0.000000
8.598000	66.000000	-0.017349	0.000000
8.603000	66.000000	-0.012466	0.000000
8.608000	66.000000	-0.013297	0.000000
8.613000	66.000000	-0.023055	0.000000
8.618000	66.000000	-0.012932	0.000000
8.623000	66.000000	-0.016153	0.000000
8.628000	66.000000	-0.016624	0.000000
8.633000	66.000000	-0.021037	0.000000
8.638000	66.000000	-0.017352	0.000000
8.643000	66.000000	-0.013297	0.000000
8.648000	66.000000	-0.022699	0.000000
8.653000	66.000000	-0.016620	0.000000
8.658000	66.000000	-0.017715	0.000000
8.663000	66.000000	-0.015323	0.000000
8.668000	66.000000	-0.011636	0.000000
8.673000	66.000000	-0.017715	0.000000
8.678000	66.000000	-0.010800	0.000000
8.683000	66.000000	-0.015688	0.000000
8.688000	66.000000	-0.022594	0.000000
8.693000	66.000000	-0.010324	0.000000
8.698000	66.000000	-0.018546	0.000000
8.703000	66.000000	-0.014854	0.000000
8.708000	66.000000	-0.017712	0.000000
8.713000	66.000000	-0.021397	0.000000
8.718000	66.000000	-0.018183	0.000000
8.723000	66.000000	-0.018546	0.000000
8.728000	66.000000	-0.016517	0.000000
8.733000	66.000000	-0.020203	0.000000
8.738000	66.000000	-0.010439	0.000000
8.743000	66.000000	-0.012467	0.000000
8.748000	66.000000	-0.016986	0.000000
8.753000	66.000000	-0.013297	0.000000
8.758000	66.000000	-0.020567	0.000000
8.763000	66.000000	-0.020208	0.000000
8.768000	66.000000	-0.017715	0.000000
8.773000	66.000000	-0.010905	0.000000
8.778000	66.000000	-0.013661	0.000000
8.783000	66.000000	-0.016053	0.000000
8.788000	66.000000	-0.019740	0.000000
8.793000	66.000000	-0.011170	0.000000
8.798000	66.000000	-0.016154	0.000000
8.803000	66.000000	-0.010804	0.000000
8.808000	66.000000	-0.015323	0.000000
8.813000	66.000000	-0.018546	0.000000
8.818000	66.000000	-0.008409	0.000000
8.823000	66.000000	-0.019376	0.000000
8.828000	66.000000	-0.013664	0.000000
8.833000	66.000000	-0.009607	0.000000
8.838000	66.000000	-0.016517	0.000000
8.843000	66.000000	-0.014492	0.000000
8.848000	66.000000	-0.016156	0.000000
8.853000	66.000000	-0.022232	0.000000
8.858000	66.000000	-0.013660	0.000000
8.863000	66.000000	-0.007113	0.000000
8.868000	66.000000	-0.019376	0.000000
8.873000	66.000000	-0.017343	0.000000
8.878000	66.000000	-0.017351	0.000000
8.883000	66.000000	-0.007212	0.000000
8.888000	66.000000	-0.014961	0.000000
8.893000	66.000000	-0.014129	0.000000
8.898000	66.000000	-0.015792	0.000000
8.903000	66.000000	-0.012928	0.000000
8.908000	66.000000	-0.019011	0.000000
8.913000	66.000000	-0.012833	0.000000
8.918000	66.000000	-0.017716	0.000000
8.923000	66.000000	-0.013664	0.000000
8.928000	66.000000	-0.010336	0.000000
8.933000	66.000000	-0.014859	0.000000
8.938000	66.000000	-0.013664	0.000000
8.943000	66.000000	-0.016977	0.000000
8.948000	66.000000	-0.008773	0.000000
8.953000	66.000000	-0.015324	0.000000
8.958000	66.000000	-0.011635	0.000000
8.963000	66.000000	-0.013192	0.000000
8.968000	66.000000	-0.016049	0.000000
8.973000	66.000000	-0.015684	0.000000
8.978000	66.000000	-0.014855	0.000000
8.983000	66.000000	-0.018543	0.000000
8.988000	66.000000	-0.018078	0.000000
8.993000	66.000000	-0.020572	0.000000
8.998000	66.000000	-0.014495	0.000000
9.003000	66.000000	-0.009240	0.000000
9.008000	66.000000	-0.016517	0.000000
9.013000	66.000000	-0.018546	0.000000
9.018000	66.000000	-0.016521	0.000000
9.023000	66.000000	-0.017818	0.000000
9.028000	66.000000	-0.015685	0.000000
9.033000	66.000000	-0.010438	0.000000
9.038000	66.000000	-0.016983	0.000000
9.043000	66.000000	-0.021403	0.000000
9.048000	66.000000	-0.014493	0.000000
9.053000	66.000000	-0.015689	0.000000
9.058000	66.000000	-0.019736	0.000000
9.063000	66.000000	-0.013661	0.000000
9.068000	66.000000	-0.014961	0.000000
9.073000	66.000000	-0.015222	0.000000
9.078000	66.000000	-0.012001	0.000000
9.083000	66.000000	-0.012464	0.000000
9.088000	66.000000	-0.011997	0.000000
9.093000	66.000000	-0.018546	0.000000
9.098000	66.000000	-0.012457	0.000000
9.103000	66.000000	-0.016517	0.000000
9.108000	66.000000	-0.014492	0.000000
9.113000	66.000000	-0.012464	0.000000
9.118000	66.000000	-0.017343	0.000000
9.123000	66.000000	-0.021403	0.000000
9.128000	66.000000	-0.013287	0.000000
9.133000	66.000000	-0.018076	0.000000
9.138000	66.000000	-0.014493	0.000000
9.143000	66.000000	-0.015322	0.000000
9.148000	66.000000	-0.009141	0.000000
9.153000	66.000000	-0.018078	0.000000
9.158000	66.000000	-0.016047	0.000000
9.163000	66.000000	-0.014023	0.000000
9.168000	66.000000	-0.015323	0.000000
9.173000	66.000000	-0.014027	0.000000
9.178000	66.000000	-0.017351	0.000000
9.183000	66.000000	-0.012365	0.000000
9.188000	66.000000	-0.010336	0.000000
9.193000	66.000000	-0.012466	0.000000
9.198000	66.000000	-0.010437	0.000000
9.203000	66.000000	-0.013298	0.000000
9.208000	66.000000	-0.021402	0.000000
9.213000	66.000000	-0.018180	0.000000
9.218000	66.000000	-0.011635	0.000000
9.223000	66.000000	-0.011636	0.000000
9.228000	66.000000	-0.017349	0.000000
9.233000	66.000000	-0.014026	0.000000
9.238000	66.000000	-0.008774	0.000000
9.243000	66.000000	-0.013664	0.000000
9.248000	66.000000	-0.017349	0.000000
9.253000	66.000000	-0.016158	0.000000
9.258000	66.000000	-0.009142	0.000000
9.263000	66.000000	-0.013658	0.000000
9.268000	66.000000	-0.018183	0.000000
9.273000	66.000000	-0.019374	0.000000
9.278000	66.000000	-0.014023	0.000000
9.283000	66.000000	-0.011269	0.000000
9.288000	66.000000	-0.018546	0.000000
9.293000	66.000000	-0.019009	0.000000
9.298000	66.000000	-0.018910	0.000000
9.303000	66.000000	-0.016521	0.000000
9.308000	66.000000	-0.016517	0.000000
9.313000	66.000000	-0.014129	0.000000
9.318000	66.000000	-0.013661	0.000000
9.323000	66.000000	-0.016053	0.000000
9.328000	66.000000	-0.013663	0.000000
9.333000	66.000000	-0.018078	0.000000
9.338000	66.000000	-0.018546	0.000000
9.343000	66.000000	-0.017714	0.000000
9.348000	66.000000	-0.017351	0.000000
9.353000	66.000000	-0.010337	0.000000
9.358000	66.000000	-0.014127	0.000000
9.363000	66.000000	-0.016885	0.000000
9.368000	66.000000	-0.011166	0.000000
9.373000	66.000000	-0.010336	0.000000
9.378000	66.000000	-0.018543	0.000000
9.383000	66.000000	-0.008307	0.000000
9.388000	66.000000	-0.011636	0.000000
9.393000	66.000000	-0.021503	0.000000
9.398000	66.000000	-0.017714	0.000000
9.403000	66.000000	-0.016987	0.000000
9.408000	66.000000	-0.019274	0.000000
9.413000	66.000000	-0.016987	0.000000
9.418000	66.000000	-0.016883	0.000000
9.423000	66.000000	-0.017247	0.000000
9.428000	66.000000	-0.007943	0.000000
9.433000	66.000000	-0.024255	0.000000
9.438000	66.000000	-0.016053	0.000000
9.443000	66.000000	-0.023423	0.000000
9.448000	66.000000	-0.020200	0.000000
9.453000	66.000000	-0.014492	0.000000
9.458000	66.000000	-0.013661	0.000000
9.463000	66.000000	-0.015324	0.000000
9.468000	66.000000	-0.013659	0.000000
9.473000	66.000000	-0.012467	0.000000
9.478000	66.000000	-0.012467	0.000000
9.483000	66.000000	-0.016517	0.000000
9.488000	66.000000	-0.021869	0.000000
9.493000	66.000000	-0.018546	0.000000
9.498000	66.000000	-0.022597	0.000000
9.503000	66.000000	-0.019377	0.000000
9.508000	66.000000	-0.012928	0.000000
9.513000	66.000000	-0.014853	0.000000
9.518000	66.000000	-0.010905	0.000000
9.523000	66.000000	-0.016154	0.000000
9.528000	66.000000	-0.016984	0.000000
9.533000	66.000000	-0.016985	0.000000
9.538000	66.000000	-0.019377	0.000000
9.543000	66.000000	-0.010438	0.000000
9.548000	66.000000	-0.016158	0.000000
9.553000	66.000000	-0.018909	0.000000
9.558000	66.000000	-0.015790	0.000000
9.563000	66.000000	-0.019845	0.000000
9.568000	66.000000	-0.017344	0.000000
9.573000	66.000000	-0.019841	0.000000
9.578000	66.000000	-0.016988	0.000000
9.583000	66.000000	-0.015690	0.000000
9.588000	66.000000	-0.015788	0.000000
9.593000	66.000000	-0.013764	0.000000
9.598000	66.000000	-0.010074	0.000000
9.603000	66.000000	-0.019839	0.000000
9.608000	66.000000	-0.015318	0.000000
9.613000	66.000000	-0.015421	0.000000
9.618000	66.000000	-0.012365	0.000000
9.623000	66.000000	-0.014856	0.000000
9.628000	66.000000	-0.014495	0.000000
9.633000	66.000000	-0.012932	0.000000
9.638000	66.000000	-0.014858	0.000000
9.643000	66.000000	-0.010800	0.000000
9.648000	66.000000	-0.019010	0.000000
9.653000	66.000000	-0.009242	0.000000
9.658000	66.000000	-0.014495	0.000000
9.663000	66.000000	-0.013764	0.000000
9.668000	66.000000	-0.016619	0.000000
9.673000	66.000000	-0.021402	0.000000
9.678000	66.000000	-0.014024	0.000000
9.683000	66.000000	-0.014489	0.000000
9.688000	66.000000	-0.015793	0.000000
9.693000	66.000000	-0.016156	0.000000
9.698000	66.000000	-0.014856	0.000000
9.703000	66.000000	-0.012833	0.000000
9.708000	66.000000	-0.015788	0.000000
9.713000	66.000000	-0.007577	0.000000
9.718000	66.000000	-0.017818	0.000000
9.723000	66.000000	-0.016620	0.000000
9.728000	66.000000	-0.016986	0.000000
9.733000	66.000000	-0.007578	0.000000
9.738000	66.000000	-0.009972	0.000000
9.743000	66.000000	-0.021870	0.000000
9.748000	66.000000	-0.020466	0.000000
9.753000	66.000000	-0.019013	0.000000
9.758000	66.000000	-0.017714	0.000000
9.763000	66.000000	-0.016513	0.000000
9.768000	66.000000	-0.019378	0.000000
9.773000	66.000000	-0.021403	0.000000
9.778000	66.000000	-0.022689	0.000000
9.783000	66.000000	-0.012463	0.000000
9.788000	66.000000	-0.016521	0.000000
9.793000	66.000000	-0.019374	0.000000
9.798000	66.000000	-0.023896	0.000000
9.803000	66.000000	-0.014961	0.000000
9.808000	66.000000	-0.013297	0.000000
9.813000	66.000000	-0.021039	0.000000
9.818000	66.000000	-0.015323	0.000000
9.823000	66.000000	-0.019373	0.000000
9.828000	66.000000	-0.023532	0.000000
9.833000	66.000000	-0.021394	0.000000
9.838000	66.000000	-0.023531	0.000000
9.843000	66.000000	-0.021867	0.000000
9.848000	66.000000	-0.014961	0.000000
9.853000	66.000000	-0.008775	0.000000
9.858000	66.000000	-0.019009	0.000000
9.863000	66.000000	-0.015321	0.000000
9.868000	66.000000	-0.012933	0.000000
9.873000	66.000000	-0.021973	0.000000
9.878000	66.000000	-0.021508	0.000000
9.883000	66.000000	-0.020310	0.000000
9.888000	66.000000	-0.017815	0.000000
9.893000	66.000000	-0.016520	0.000000
9.898000	66.000000	-0.017820	0.000000
9.903000	66.000000	-0.020677	0.000000
9.908000	66.000000	-0.015784	0.000000
9.913000	66.000000	-0.014230	0.000000
9.918000	66.000000	-0.026386	0.000000
9.923000	66.000000	-0.014596	0.000000
9.928000	66.000000	-0.016153	0.000000
9.933000	66.000000	-0.024360	0.000000
9.938000	66.000000	-0.021766	0.000000
9.943000	66.000000	-0.017815	0.000000
9.948000	66.000000	-0.024830	0.000000
9.953000	66.000000	-0.026236	0.000000
9.958000	66.000000	-0.052609	0.000000
9.963000	66.000000	-0.074216	0.000000
9.968000	66.000000	-0.066029	0.000000
9.973000	66.000000	-0.064364	0.000000
9.978000	66.000000	-0.063888	0.000000
9.983000	66.000000	-0.061036	0.000000
9.988000	66.000000	-0.061398	0.000000
9.993000	66.000000	-0.052842	0.000000
[truncated: 38,211 more rows]
