# Supplementary material for: Focused ultrasound excites cortical neurons via mechanosensitive calcium accumulation and ion channel amplification
Source: Nat Commun. 2022 Jan 25;13:493. doi: 10.1038/s41467-022-28040-1 (PMC8789820; doi:10.1038/s41467-022-28040-1)
Supplement: Supplementary file 6 — Source Data [file 41467_2022_28040_MOESM6_ESM.zip › Raw D_NatC_averaged/Fig2/b_temperature/1000ms_5sec_wo cell_2]

Time (s)	Laser Channel	Temperature	Aux In
0.003000	66.000000	-0.002992	0.000000
0.008000	66.000000	0.000325	0.000000
0.013000	66.000000	-0.001812	0.000000
0.018000	66.000000	0.000557	0.000000
0.023000	66.000000	-0.000625	0.000000
0.028000	66.000000	-0.005122	0.000000
0.033000	66.000000	-0.001812	0.000000
0.038000	66.000000	-0.003244	0.000000
0.043000	66.000000	-0.000278	0.000000
0.048000	66.000000	-0.003943	0.000000
0.053000	66.000000	-0.001933	0.000000
0.058000	66.000000	-0.000278	0.000000
0.063000	66.000000	0.002567	0.000000
0.068000	66.000000	-0.003946	0.000000
0.073000	66.000000	0.006242	0.000000
0.078000	66.000000	0.000200	0.000000
0.083000	66.000000	-0.001581	0.000000
0.088000	66.000000	-0.007492	0.000000
0.093000	66.000000	-0.005126	0.000000
0.098000	66.000000	0.003749	0.000000
0.103000	66.000000	0.001258	0.000000
0.108000	66.000000	-0.002764	0.000000
0.113000	66.000000	-0.005257	0.000000
0.118000	66.000000	-0.000274	0.000000
0.123000	66.000000	0.004226	0.000000
0.128000	66.000000	0.003746	0.000000
0.133000	66.000000	0.007070	0.000000
0.138000	66.000000	-0.005127	0.000000
0.143000	66.000000	-0.000628	0.000000
0.148000	66.000000	-0.003597	0.000000
0.153000	66.000000	-0.001935	0.000000
0.158000	66.000000	0.000904	0.000000
0.163000	66.000000	0.002919	0.000000
0.168000	66.000000	0.000906	0.000000
0.173000	66.000000	0.001037	0.000000
0.178000	66.000000	0.002918	0.000000
0.183000	66.000000	7.435165E-5	0.000000
0.188000	66.000000	0.001381	0.000000
0.193000	66.000000	-0.007963	0.000000
0.198000	66.000000	-0.005609	0.000000
0.203000	66.000000	-0.004780	0.000000
0.208000	66.000000	-0.001106	0.000000
0.213000	66.000000	-0.001934	0.000000
0.218000	66.000000	-0.010330	0.000000
0.223000	66.000000	-0.002163	0.000000
0.228000	66.000000	-0.005481	0.000000
0.233000	66.000000	-0.003121	0.000000
0.238000	66.000000	-0.009279	0.000000
0.243000	66.000000	-0.000627	0.000000
0.248000	66.000000	-0.005124	0.000000
0.253000	66.000000	0.004936	0.000000
0.258000	66.000000	-0.007619	0.000000
0.263000	66.000000	0.002565	0.000000
0.268000	66.000000	0.001735	0.000000
0.273000	66.000000	0.002213	0.000000
0.278000	66.000000	0.003396	0.000000
0.283000	66.000000	-0.007619	0.000000
0.288000	66.000000	-0.005608	0.000000
0.293000	66.000000	-0.003472	0.000000
0.298000	66.000000	-0.001458	0.000000
0.303000	66.000000	0.004228	0.000000
0.308000	66.000000	-0.001939	0.000000
0.313000	66.000000	-0.001935	0.000000
0.318000	66.000000	-0.001108	0.000000
0.323000	66.000000	-0.000403	0.000000
0.328000	66.000000	-0.002290	0.000000
0.333000	66.000000	-0.002288	0.000000
0.338000	66.000000	-0.002766	0.000000
0.343000	66.000000	-0.005482	0.000000
0.348000	66.000000	-0.001461	0.000000
0.353000	66.000000	-0.007138	0.000000
0.358000	66.000000	0.000205	0.000000
0.363000	66.000000	-0.000754	0.000000
0.368000	66.000000	-0.006437	0.000000
0.373000	66.000000	7.508682E-5	0.000000
0.378000	66.000000	7.784837E-5	0.000000
0.383000	66.000000	0.003750	0.000000
0.388000	66.000000	-0.001101	0.000000
0.393000	66.000000	-0.002288	0.000000
0.398000	66.000000	0.000676	0.000000
0.403000	66.000000	-0.004302	0.000000
0.408000	66.000000	0.001385	0.000000
0.413000	66.000000	-0.002640	0.000000
0.418000	66.000000	0.003873	0.000000
0.423000	66.000000	0.003748	0.000000
0.428000	66.000000	-0.003594	0.000000
0.433000	66.000000	0.000906	0.000000
0.438000	66.000000	0.000906	0.000000
0.443000	66.000000	0.000906	0.000000
0.448000	66.000000	-0.000755	0.000000
0.453000	66.000000	0.002921	0.000000
0.458000	66.000000	0.000427	0.000000
0.463000	66.000000	-0.003951	0.000000
0.468000	66.000000	0.000555	0.000000
0.473000	66.000000	-0.005959	0.000000
0.478000	66.000000	-0.000756	0.000000
0.483000	66.000000	-0.003942	0.000000
0.488000	66.000000	-0.009276	0.000000
0.493000	66.000000	-0.001584	0.000000
0.498000	66.000000	-0.009270	0.000000
0.503000	66.000000	-0.008922	0.000000
0.508000	66.000000	-0.004428	0.000000
0.513000	66.000000	-0.004423	0.000000
0.518000	66.000000	-0.007969	0.000000
0.523000	66.000000	-0.005126	0.000000
0.528000	66.000000	-5.028625E-5	0.000000
0.533000	66.000000	-0.001234	0.000000
0.538000	66.000000	-0.011288	0.000000
0.543000	66.000000	0.002088	0.000000
0.548000	66.000000	-0.007616	0.000000
0.553000	66.000000	-0.003951	0.000000
0.558000	66.000000	0.002571	0.000000
0.563000	66.000000	-0.003592	0.000000
0.568000	66.000000	-0.001938	0.000000
0.573000	66.000000	-0.003595	0.000000
0.578000	66.000000	-0.003951	0.000000
0.583000	66.000000	-0.003819	0.000000
0.588000	66.000000	-0.002158	0.000000
0.593000	66.000000	0.003394	0.000000
0.598000	66.000000	-0.007490	0.000000
0.603000	66.000000	-0.006789	0.000000
0.608000	66.000000	-0.009630	0.000000
0.613000	66.000000	-0.000755	0.000000
0.618000	66.000000	-0.003117	0.000000
0.623000	66.000000	-0.004074	0.000000
0.628000	66.000000	-0.007141	0.000000
0.633000	66.000000	-0.001461	0.000000
0.638000	66.000000	-0.006437	0.000000
0.643000	66.000000	-0.002768	0.000000
0.648000	66.000000	-0.002415	0.000000
0.653000	66.000000	0.001384	0.000000
0.658000	66.000000	-0.008091	0.000000
0.663000	66.000000	-0.011277	0.000000
0.668000	66.000000	0.009087	0.000000
0.673000	66.000000	0.002440	0.000000
0.678000	66.000000	-0.007969	0.000000
0.683000	66.000000	-0.005610	0.000000
0.688000	66.000000	-0.007140	0.000000
0.693000	66.000000	-0.003946	0.000000
0.698000	66.000000	-0.005481	0.000000
0.703000	66.000000	-0.001108	0.000000
0.708000	66.000000	-0.003468	0.000000
0.713000	66.000000	-0.002288	0.000000
0.718000	66.000000	0.000907	0.000000
0.723000	66.000000	-0.004772	0.000000
0.728000	66.000000	-0.005126	0.000000
0.733000	66.000000	0.000204	0.000000
0.738000	66.000000	-0.007491	0.000000
0.743000	66.000000	-0.007614	0.000000
0.748000	66.000000	-0.004774	0.000000
0.753000	66.000000	-0.006777	0.000000
0.758000	66.000000	-0.004294	0.000000
0.763000	66.000000	-0.006787	0.000000
0.768000	66.000000	0.000202	0.000000
0.773000	66.000000	-0.003470	0.000000
0.778000	66.000000	-0.004780	0.000000
0.783000	66.000000	-0.000631	0.000000
0.788000	66.000000	-0.001333	0.000000
0.793000	66.000000	0.001381	0.000000
0.798000	66.000000	-0.003469	0.000000
0.803000	66.000000	-0.003820	0.000000
0.808000	66.000000	-0.000980	0.000000
0.813000	66.000000	0.001861	0.000000
0.818000	66.000000	0.000553	0.000000
0.823000	66.000000	-0.007010	0.000000
0.828000	66.000000	0.001385	0.000000
0.833000	66.000000	0.000201	0.000000
0.838000	66.000000	-0.002163	0.000000
0.843000	66.000000	-0.008321	0.000000
0.848000	66.000000	0.002688	0.000000
0.853000	66.000000	-0.003471	0.000000
0.858000	66.000000	0.001382	0.000000
0.863000	66.000000	-0.004174	0.000000
0.868000	66.000000	-0.002163	0.000000
0.873000	66.000000	-0.002993	0.000000
0.878000	66.000000	-0.007842	0.000000
0.883000	66.000000	-0.006311	0.000000
0.888000	66.000000	-0.000982	0.000000
0.893000	66.000000	-0.005475	0.000000
0.898000	66.000000	-0.006311	0.000000
0.903000	66.000000	-0.007837	0.000000
0.908000	66.000000	-0.008800	0.000000
0.913000	66.000000	0.002566	0.000000
0.918000	66.000000	-0.003112	0.000000
0.923000	66.000000	-0.001103	0.000000
0.928000	66.000000	-0.007265	0.000000
0.933000	66.000000	-0.005955	0.000000
0.938000	66.000000	-0.005955	0.000000
0.943000	66.000000	-0.005480	0.000000
0.948000	66.000000	0.000552	0.000000
0.953000	66.000000	-0.010802	0.000000
0.958000	66.000000	-0.009147	0.000000
0.963000	66.000000	-0.001934	0.000000
0.968000	66.000000	-0.006789	0.000000
0.973000	66.000000	-0.003117	0.000000
0.978000	66.000000	-0.001459	0.000000
0.983000	66.000000	-0.004297	0.000000
0.988000	66.000000	-0.002768	0.000000
0.993000	66.000000	-0.007966	0.000000
0.998000	66.000000	-0.001458	0.000000
1.003000	66.000000	-0.005607	0.000000
1.008000	66.000000	-0.007969	0.000000
1.013000	66.000000	-0.005946	0.000000
1.018000	66.000000	0.000553	0.000000
1.023000	66.000000	-0.001938	0.000000
1.028000	66.000000	-0.003121	0.000000
1.033000	66.000000	0.001382	0.000000
1.038000	66.000000	0.002564	0.000000
1.043000	66.000000	0.000914	0.000000
1.048000	66.000000	-0.004296	0.000000
1.053000	66.000000	-0.003117	0.000000
1.058000	66.000000	-0.004776	0.000000
1.063000	66.000000	-0.002766	0.000000
1.068000	66.000000	-0.000623	0.000000
1.073000	66.000000	-0.000279	0.000000
1.078000	66.000000	-0.003948	0.000000
1.083000	66.000000	-0.001108	0.000000
1.088000	66.000000	-0.000274	0.000000
1.093000	66.000000	-0.003121	0.000000
1.098000	66.000000	-0.002767	0.000000
1.103000	66.000000	-0.003119	0.000000
1.108000	66.000000	-0.002291	0.000000
1.113000	66.000000	-0.008302	0.000000
1.118000	66.000000	-0.002761	0.000000
1.123000	66.000000	0.000555	0.000000
1.128000	66.000000	-0.001935	0.000000
1.133000	66.000000	-0.003115	0.000000
1.138000	66.000000	-0.005960	0.000000
1.143000	66.000000	-0.006311	0.000000
1.148000	66.000000	-0.000274	0.000000
1.153000	66.000000	-0.001933	0.000000
1.158000	66.000000	-0.003121	0.000000
1.163000	66.000000	-0.005131	0.000000
1.168000	66.000000	-0.005254	0.000000
1.173000	66.000000	-0.006311	0.000000
1.178000	66.000000	-0.004652	0.000000
1.183000	66.000000	-0.002641	0.000000
1.188000	66.000000	-0.010323	0.000000
1.193000	66.000000	-0.003469	0.000000
1.198000	66.000000	-0.003947	0.000000
1.203000	66.000000	-0.006787	0.000000
1.208000	66.000000	-0.000753	0.000000
1.213000	66.000000	-0.004421	0.000000
1.218000	66.000000	-0.003946	0.000000
1.223000	66.000000	-0.002769	0.000000
1.228000	66.000000	-0.008799	0.000000
1.233000	66.000000	-0.010455	0.000000
1.238000	66.000000	-0.005606	0.000000
1.243000	66.000000	-0.005960	0.000000
1.248000	66.000000	-0.012467	0.000000
1.253000	66.000000	-0.005832	0.000000
1.258000	66.000000	-0.006789	0.000000
1.263000	66.000000	-0.008449	0.000000
1.268000	66.000000	-0.001935	0.000000
1.273000	66.000000	-0.003119	0.000000
1.278000	66.000000	0.001382	0.000000
1.283000	66.000000	-0.001585	0.000000
1.288000	66.000000	0.006592	0.000000
1.293000	66.000000	-0.008097	0.000000
1.298000	66.000000	-0.002764	0.000000
1.303000	66.000000	-0.000629	0.000000
1.308000	66.000000	-0.000755	0.000000
1.313000	66.000000	-0.004299	0.000000
1.318000	66.000000	-0.001105	0.000000
1.323000	66.000000	-0.005124	0.000000
1.328000	66.000000	-0.004301	0.000000
1.333000	66.000000	-0.007136	0.000000
1.338000	66.000000	-0.002638	0.000000
1.343000	66.000000	-0.004302	0.000000
1.348000	66.000000	-0.001456	0.000000
1.353000	66.000000	-0.002641	0.000000
1.358000	66.000000	-0.005604	0.000000
1.363000	66.000000	-0.004775	0.000000
1.368000	66.000000	-0.004767	0.000000
1.373000	66.000000	-0.003110	0.000000
1.378000	66.000000	-0.012464	0.000000
1.383000	66.000000	0.001387	0.000000
1.388000	66.000000	-0.001108	0.000000
1.393000	66.000000	-0.003598	0.000000
1.398000	66.000000	0.004578	0.000000
1.403000	66.000000	-0.002762	0.000000
1.408000	66.000000	-0.004425	0.000000
1.413000	66.000000	-0.006303	0.000000
1.418000	66.000000	-0.002288	0.000000
1.423000	66.000000	-0.005955	0.000000
1.428000	66.000000	-0.008321	0.000000
1.433000	66.000000	0.000198	0.000000
1.438000	66.000000	0.000682	0.000000
1.443000	66.000000	-0.003823	0.000000
1.448000	66.000000	-0.010108	0.000000
1.453000	66.000000	-0.006662	0.000000
1.458000	66.000000	-0.001452	0.000000
1.463000	66.000000	-0.005477	0.000000
1.468000	66.000000	-0.009975	0.000000
1.473000	66.000000	0.004702	0.000000
1.478000	66.000000	0.000201	0.000000
1.483000	66.000000	-0.003947	0.000000
1.488000	66.000000	0.000200	0.000000
1.493000	66.000000	0.003396	0.000000
1.498000	66.000000	-0.003467	0.000000
1.503000	66.000000	-0.007620	0.000000
1.508000	66.000000	-0.002992	0.000000
1.513000	66.000000	-0.007487	0.000000
1.518000	66.000000	-0.002766	0.000000
1.523000	66.000000	-0.006436	0.000000
1.528000	66.000000	-0.004778	0.000000
1.533000	66.000000	-0.008442	0.000000
1.538000	66.000000	7.432876E-5	0.000000
1.543000	66.000000	-0.005131	0.000000
1.548000	66.000000	-0.002992	0.000000
1.553000	66.000000	-0.008322	0.000000
1.558000	66.000000	-0.000631	0.000000
1.563000	66.000000	-0.003823	0.000000
1.568000	66.000000	-0.008320	0.000000
1.573000	66.000000	-0.003468	0.000000
1.578000	66.000000	0.002216	0.000000
1.583000	66.000000	-0.003472	0.000000
1.588000	66.000000	-0.011984	0.000000
1.593000	66.000000	-0.005610	0.000000
1.598000	66.000000	-0.007138	0.000000
1.603000	66.000000	0.001738	0.000000
1.608000	66.000000	0.001382	0.000000
1.613000	66.000000	-0.006789	0.000000
1.618000	66.000000	-0.005606	0.000000
1.623000	66.000000	-0.005124	0.000000
1.628000	66.000000	-0.001108	0.000000
1.633000	66.000000	-0.005960	0.000000
1.638000	66.000000	0.001258	0.000000
1.643000	66.000000	-0.005131	0.000000
1.648000	66.000000	-0.004774	0.000000
1.653000	66.000000	-0.005953	0.000000
1.658000	66.000000	0.001387	0.000000
1.663000	66.000000	0.001031	0.000000
1.668000	66.000000	-0.004301	0.000000
1.673000	66.000000	-0.001809	0.000000
1.678000	66.000000	-0.000274	0.000000
1.683000	66.000000	-0.009273	0.000000
1.688000	66.000000	-0.008798	0.000000
1.693000	66.000000	-0.004299	0.000000
1.698000	66.000000	-0.010454	0.000000
1.703000	66.000000	-0.007963	0.000000
1.708000	66.000000	-0.002288	0.000000
1.713000	66.000000	-0.001937	0.000000
1.718000	66.000000	-0.008926	0.000000
1.723000	66.000000	-0.010938	0.000000
1.728000	66.000000	-0.008450	0.000000
1.733000	66.000000	-0.008794	0.000000
1.738000	66.000000	-0.010939	0.000000
1.743000	66.000000	-0.006790	0.000000
1.748000	66.000000	-0.003110	0.000000
1.753000	66.000000	-0.009144	0.000000
1.758000	66.000000	-0.009630	0.000000
1.763000	66.000000	-0.008796	0.000000
1.768000	66.000000	-0.001587	0.000000
1.773000	66.000000	-0.004428	0.000000
1.778000	66.000000	0.002440	0.000000
1.783000	66.000000	-0.003116	0.000000
1.788000	66.000000	0.001735	0.000000
1.793000	66.000000	-0.002769	0.000000
1.798000	66.000000	-0.003821	0.000000
1.803000	66.000000	-0.003471	0.000000
1.808000	66.000000	-0.003595	0.000000
1.813000	66.000000	-0.002414	0.000000
1.818000	66.000000	-0.003597	0.000000
1.823000	66.000000	0.004106	0.000000
1.828000	66.000000	-0.006085	0.000000
1.833000	66.000000	-0.005607	0.000000
1.838000	66.000000	-0.006310	0.000000
1.843000	66.000000	-0.003594	0.000000
1.848000	66.000000	-0.007266	0.000000
1.853000	66.000000	-0.003597	0.000000
1.858000	66.000000	-0.007743	0.000000
1.863000	66.000000	-0.009753	0.000000
1.868000	66.000000	-0.008923	0.000000
1.873000	66.000000	-0.007619	0.000000
1.878000	66.000000	-0.007969	0.000000
1.883000	66.000000	-0.001939	0.000000
1.888000	66.000000	-0.005255	0.000000
1.893000	66.000000	-0.003119	0.000000
1.898000	66.000000	-0.000398	0.000000
1.903000	66.000000	-0.008450	0.000000
1.908000	66.000000	-0.004903	0.000000
1.913000	66.000000	-0.008577	0.000000
1.918000	66.000000	-0.005256	0.000000
1.923000	66.000000	-0.006567	0.000000
1.928000	66.000000	-0.004425	0.000000
1.933000	66.000000	-0.002887	0.000000
1.938000	66.000000	-0.003245	0.000000
1.943000	66.000000	-0.003116	0.000000
1.948000	66.000000	-4.830073E-5	0.000000
1.953000	66.000000	-0.004423	0.000000
1.958000	66.000000	-0.003242	0.000000
1.963000	66.000000	-0.005254	0.000000
1.968000	66.000000	-0.007619	0.000000
1.973000	66.000000	-0.004427	0.000000
1.978000	66.000000	-0.008800	0.000000
1.983000	66.000000	-0.007137	0.000000
1.988000	66.000000	-0.002767	0.000000
1.993000	66.000000	-0.002062	0.000000
1.998000	66.000000	-0.006918	0.000000
2.003000	66.000000	-0.008097	0.000000
2.008000	66.000000	-0.003598	0.000000
2.013000	66.000000	-0.008099	0.000000
2.018000	66.000000	-0.005256	0.000000
2.023000	66.000000	-0.005258	0.000000
2.028000	66.000000	-0.001585	0.000000
2.033000	66.000000	-0.001586	0.000000
2.038000	66.000000	-0.008446	0.000000
2.043000	66.000000	-0.002414	0.000000
2.048000	66.000000	-0.010104	0.000000
2.053000	66.000000	-0.008095	0.000000
2.058000	66.000000	-0.005252	0.000000
2.063000	66.000000	-0.003596	0.000000
2.068000	66.000000	-0.001581	0.000000
2.073000	66.000000	-0.014606	0.000000
2.078000	66.000000	-0.003594	0.000000
2.083000	66.000000	0.004457	0.000000
2.088000	66.000000	-0.001577	0.000000
2.093000	66.000000	-0.002416	0.000000
2.098000	66.000000	0.003276	0.000000
2.103000	66.000000	-0.004077	0.000000
2.108000	66.000000	-0.006083	0.000000
2.113000	66.000000	-0.008444	0.000000
2.118000	66.000000	-0.008800	0.000000
2.123000	66.000000	-0.006436	0.000000
2.128000	66.000000	-0.008577	0.000000
2.133000	66.000000	-0.009151	0.000000
2.138000	66.000000	-0.008448	0.000000
2.143000	66.000000	-0.010458	0.000000
2.148000	66.000000	-0.008445	0.000000
2.153000	66.000000	-0.005126	0.000000
2.158000	66.000000	-0.005254	0.000000
2.163000	66.000000	-0.009625	0.000000
2.168000	66.000000	-0.004300	0.000000
2.173000	66.000000	-0.005126	0.000000
2.178000	66.000000	-0.005256	0.000000
2.183000	66.000000	-0.009629	0.000000
2.188000	66.000000	-0.004772	0.000000
2.193000	66.000000	-0.001938	0.000000
2.198000	66.000000	-0.005257	0.000000
2.203000	66.000000	-0.008450	0.000000
2.208000	66.000000	-0.007971	0.000000
2.213000	66.000000	-0.005610	0.000000
2.218000	66.000000	-0.004427	0.000000
2.223000	66.000000	-0.011286	0.000000
2.228000	66.000000	-0.004780	0.000000
2.233000	66.000000	-0.005129	0.000000
2.238000	66.000000	-0.007140	0.000000
2.243000	66.000000	-0.009278	0.000000
2.248000	66.000000	-0.004777	0.000000
2.253000	66.000000	-0.004771	0.000000
2.258000	66.000000	-0.000618	0.000000
2.263000	66.000000	-0.009276	0.000000
2.268000	66.000000	-0.000755	0.000000
2.273000	66.000000	-0.004776	0.000000
2.278000	66.000000	-0.003121	0.000000
2.283000	66.000000	-0.008445	0.000000
2.288000	66.000000	-0.011764	0.000000
2.293000	66.000000	-0.008450	0.000000
2.298000	66.000000	-0.009755	0.000000
2.303000	66.000000	-0.010584	0.000000
2.308000	66.000000	-0.009277	0.000000
2.313000	66.000000	-0.005258	0.000000
2.318000	66.000000	0.002569	0.000000
2.323000	66.000000	-0.005610	0.000000
2.328000	66.000000	-0.012332	0.000000
2.333000	66.000000	-0.005127	0.000000
2.338000	66.000000	-0.009624	0.000000
2.343000	66.000000	-0.010459	0.000000
2.348000	66.000000	-0.010458	0.000000
2.353000	66.000000	-0.003118	0.000000
2.358000	66.000000	-0.006438	0.000000
2.363000	66.000000	-0.001937	0.000000
2.368000	66.000000	-0.001103	0.000000
2.373000	66.000000	-0.001581	0.000000
2.378000	66.000000	-0.006084	0.000000
2.383000	66.000000	-0.006436	0.000000
2.388000	66.000000	0.001740	0.000000
2.393000	66.000000	0.000910	0.000000
2.398000	66.000000	-0.005610	0.000000
2.403000	66.000000	-0.014126	0.000000
2.408000	66.000000	-0.001584	0.000000
2.413000	66.000000	-0.006436	0.000000
2.418000	66.000000	0.000553	0.000000
2.423000	66.000000	-0.011289	0.000000
2.428000	66.000000	-0.007270	0.000000
2.433000	66.000000	-0.009628	0.000000
2.438000	66.000000	-0.001937	0.000000
2.443000	66.000000	-0.007618	0.000000
2.448000	66.000000	-0.008925	0.000000
2.453000	66.000000	-0.005252	0.000000
2.458000	66.000000	-0.004068	0.000000
2.463000	66.000000	-0.001103	0.000000
2.468000	66.000000	-0.003587	0.000000
2.473000	66.000000	-0.006910	0.000000
2.478000	66.000000	-0.003946	0.000000
2.483000	66.000000	-0.001938	0.000000
2.488000	66.000000	-0.004776	0.000000
2.493000	66.000000	0.001738	0.000000
2.498000	66.000000	-0.012813	0.000000
2.503000	66.000000	-0.006790	0.000000
2.508000	66.000000	-0.006436	0.000000
2.513000	66.000000	-0.006436	0.000000
2.518000	66.000000	-0.003112	0.000000
2.523000	66.000000	-0.006087	0.000000
2.528000	66.000000	-0.003245	0.000000
2.533000	66.000000	-0.008448	0.000000
2.538000	66.000000	-0.007265	0.000000
2.543000	66.000000	-0.009979	0.000000
2.548000	66.000000	-0.003117	0.000000
2.553000	66.000000	-0.004416	0.000000
2.558000	66.000000	-0.008798	0.000000
2.563000	66.000000	-0.009628	0.000000
2.568000	66.000000	-0.007970	0.000000
2.573000	66.000000	-0.000754	0.000000
2.578000	66.000000	-0.001935	0.000000
2.583000	66.000000	-0.010939	0.000000
2.588000	66.000000	-0.002767	0.000000
2.593000	66.000000	-0.004777	0.000000
2.598000	66.000000	-0.009759	0.000000
2.603000	66.000000	-0.002764	0.000000
2.608000	66.000000	-0.001938	0.000000
2.613000	66.000000	-0.008448	0.000000
2.618000	66.000000	-0.013773	0.000000
2.623000	66.000000	-0.000403	0.000000
2.628000	66.000000	-0.003594	0.000000
2.633000	66.000000	-0.011631	0.000000
2.638000	66.000000	-0.006087	0.000000
2.643000	66.000000	-0.007971	0.000000
2.648000	66.000000	-0.011636	0.000000
2.653000	66.000000	-0.002758	0.000000
2.658000	66.000000	-0.008799	0.000000
2.663000	66.000000	-0.009629	0.000000
2.668000	66.000000	-0.004075	0.000000
2.673000	66.000000	-0.005131	0.000000
2.678000	66.000000	-0.007969	0.000000
2.683000	66.000000	-0.006783	0.000000
2.688000	66.000000	-0.011637	0.000000
2.693000	66.000000	-0.003942	0.000000
2.698000	66.000000	-0.007612	0.000000
2.703000	66.000000	-0.007971	0.000000
2.708000	66.000000	-0.011636	0.000000
2.713000	66.000000	-0.010808	0.000000
2.718000	66.000000	-0.003948	0.000000
2.723000	66.000000	-0.001929	0.000000
2.728000	66.000000	-0.007621	0.000000
2.733000	66.000000	-0.012818	0.000000
2.738000	66.000000	-0.008923	0.000000
2.743000	66.000000	0.000435	0.000000
2.748000	66.000000	-0.009759	0.000000
2.753000	66.000000	-0.011277	0.000000
2.758000	66.000000	-0.005257	0.000000
2.763000	66.000000	-0.002063	0.000000
2.768000	66.000000	-0.014955	0.000000
2.773000	66.000000	-0.003948	0.000000
2.778000	66.000000	-0.011159	0.000000
2.783000	66.000000	-0.014343	0.000000
2.788000	66.000000	-0.009629	0.000000
2.793000	66.000000	-0.007265	0.000000
2.798000	66.000000	-0.008096	0.000000
2.803000	66.000000	-0.007620	0.000000
2.808000	66.000000	-0.009979	0.000000
2.813000	66.000000	-0.003117	0.000000
2.818000	66.000000	-0.009971	0.000000
2.823000	66.000000	-0.014126	0.000000
2.828000	66.000000	-0.005481	0.000000
2.833000	66.000000	-0.004778	0.000000
2.838000	66.000000	-0.004778	0.000000
2.843000	66.000000	-0.006437	0.000000
2.848000	66.000000	-0.007621	0.000000
2.853000	66.000000	0.000556	0.000000
2.858000	66.000000	-0.004427	0.000000
2.863000	66.000000	-0.004425	0.000000
2.868000	66.000000	-0.003946	0.000000
2.873000	66.000000	-0.002765	0.000000
2.878000	66.000000	-0.011636	0.000000
2.883000	66.000000	-0.011636	0.000000
2.888000	66.000000	-0.010938	0.000000
2.893000	66.000000	-0.007620	0.000000
2.898000	66.000000	-0.008448	0.000000
2.903000	66.000000	-0.010104	0.000000
2.908000	66.000000	-0.008096	0.000000
2.913000	66.000000	-0.015780	0.000000
2.918000	66.000000	-0.003590	0.000000
2.923000	66.000000	-0.016613	0.000000
2.928000	66.000000	-0.006914	0.000000
2.933000	66.000000	-0.005257	0.000000
2.938000	66.000000	-0.008099	0.000000
2.943000	66.000000	-0.004424	0.000000
2.948000	66.000000	-0.010933	0.000000
2.953000	66.000000	-0.012117	0.000000
2.958000	66.000000	-0.000746	0.000000
2.963000	66.000000	-0.004426	0.000000
2.968000	66.000000	-0.008927	0.000000
2.973000	66.000000	-0.008447	0.000000
2.978000	66.000000	-0.006084	0.000000
2.983000	66.000000	-0.003598	0.000000
2.988000	66.000000	-0.003244	0.000000
2.993000	66.000000	0.002089	0.000000
2.998000	66.000000	-0.012117	0.000000
3.003000	66.000000	-0.006437	0.000000
3.008000	66.000000	-0.008927	0.000000
3.013000	66.000000	-0.006437	0.000000
3.018000	66.000000	-0.004906	0.000000
3.023000	66.000000	-0.004902	0.000000
3.028000	66.000000	0.001735	0.000000
3.033000	66.000000	-0.005736	0.000000
3.038000	66.000000	-0.002059	0.000000
3.043000	66.000000	-0.008095	0.000000
3.048000	66.000000	-0.010933	0.000000
3.053000	66.000000	-0.006433	0.000000
3.058000	66.000000	-0.008096	0.000000
3.063000	66.000000	-0.008925	0.000000
3.068000	66.000000	-0.012946	0.000000
3.073000	66.000000	-0.008096	0.000000
3.078000	66.000000	-0.007745	0.000000
3.083000	66.000000	-0.010937	0.000000
3.088000	66.000000	-0.004427	0.000000
3.093000	66.000000	-0.012593	0.000000
3.098000	66.000000	-0.012945	0.000000
3.103000	66.000000	-0.010105	0.000000
3.108000	66.000000	-0.010104	0.000000
3.113000	66.000000	-0.012247	0.000000
3.118000	66.000000	-0.003598	0.000000
3.123000	66.000000	-0.010589	0.000000
3.128000	66.000000	-0.005250	0.000000
3.133000	66.000000	-0.010939	0.000000
3.138000	66.000000	-0.014607	0.000000
3.143000	66.000000	-0.004906	0.000000
3.148000	66.000000	-0.011764	0.000000
3.153000	66.000000	-0.010110	0.000000
3.158000	66.000000	-0.003594	0.000000
3.163000	66.000000	-0.006437	0.000000
3.168000	66.000000	-0.010937	0.000000
3.173000	66.000000	-0.010107	0.000000
3.178000	66.000000	-0.006787	0.000000
3.183000	66.000000	-0.004075	0.000000
3.188000	66.000000	-0.013296	0.000000
3.193000	66.000000	-0.006437	0.000000
3.198000	66.000000	-0.006088	0.000000
3.203000	66.000000	-0.009755	0.000000
3.208000	66.000000	-0.006086	0.000000
3.213000	66.000000	-0.003951	0.000000
3.218000	66.000000	-0.004771	0.000000
3.223000	66.000000	-0.005607	0.000000
3.228000	66.000000	-0.007621	0.000000
3.233000	66.000000	-0.012946	0.000000
3.238000	66.000000	-0.007266	0.000000
3.243000	66.000000	-0.009407	0.000000
3.248000	66.000000	-0.011760	0.000000
3.253000	66.000000	-0.011767	0.000000
3.258000	66.000000	-0.014606	0.000000
3.263000	66.000000	-0.013776	0.000000
3.268000	66.000000	-0.011288	0.000000
3.273000	66.000000	-0.004074	0.000000
3.278000	66.000000	-0.006086	0.000000
3.283000	66.000000	-0.019452	0.000000
3.288000	66.000000	-0.005735	0.000000
3.293000	66.000000	-0.014597	0.000000
3.298000	66.000000	-0.016964	0.000000
3.303000	66.000000	-0.010936	0.000000
3.308000	66.000000	-0.009759	0.000000
3.313000	66.000000	-0.006082	0.000000
3.318000	66.000000	-0.012596	0.000000
3.323000	66.000000	-0.005124	0.000000
3.328000	66.000000	-0.013776	0.000000
3.333000	66.000000	-0.008096	0.000000
3.338000	66.000000	-0.004428	0.000000
3.343000	66.000000	-0.004421	0.000000
3.348000	66.000000	-0.005731	0.000000
3.353000	66.000000	-0.009278	0.000000
3.358000	66.000000	-0.008796	0.000000
3.363000	66.000000	-0.005603	0.000000
3.368000	66.000000	-0.000748	0.000000
3.373000	66.000000	-0.009269	0.000000
3.378000	66.000000	-0.012947	0.000000
3.383000	66.000000	-0.003598	0.000000
3.388000	66.000000	-0.011763	0.000000
3.393000	66.000000	-0.010104	0.000000
3.398000	66.000000	-0.013297	0.000000
3.403000	66.000000	-0.010589	0.000000
3.408000	66.000000	-0.014605	0.000000
3.413000	66.000000	-0.001935	0.000000
3.418000	66.000000	-0.008095	0.000000
3.423000	66.000000	-0.008922	0.000000
3.428000	66.000000	-0.005961	0.000000
3.433000	66.000000	-0.010458	0.000000
3.438000	66.000000	-0.008444	0.000000
3.443000	66.000000	-0.008439	0.000000
3.448000	66.000000	-0.005604	0.000000
3.453000	66.000000	-0.009279	0.000000
3.458000	66.000000	-0.012596	0.000000
3.463000	66.000000	-0.004428	0.000000
3.468000	66.000000	-0.011767	0.000000
3.473000	66.000000	-0.007747	0.000000
3.478000	66.000000	-0.016264	0.000000
3.483000	66.000000	-0.011416	0.000000
3.488000	66.000000	-0.011288	0.000000
3.493000	66.000000	-0.009279	0.000000
3.498000	66.000000	-0.014253	0.000000
3.503000	66.000000	-0.012117	0.000000
3.508000	66.000000	-0.019098	0.000000
3.513000	66.000000	-0.005610	0.000000
3.518000	66.000000	-0.012592	0.000000
3.523000	66.000000	-0.016261	0.000000
3.528000	66.000000	-0.013773	0.000000
3.533000	66.000000	-0.009748	0.000000
3.538000	66.000000	-0.019101	0.000000
3.543000	66.000000	-0.008099	0.000000
3.548000	66.000000	-0.010110	0.000000
3.553000	66.000000	-0.013072	0.000000
3.558000	66.000000	-0.013296	0.000000
3.563000	66.000000	-0.016130	0.000000
3.568000	66.000000	-0.009279	0.000000
3.573000	66.000000	-0.005257	0.000000
3.578000	66.000000	-0.011287	0.000000
3.583000	66.000000	-0.012946	0.000000
3.588000	66.000000	-0.010933	0.000000
3.593000	66.000000	-0.006436	0.000000
3.598000	66.000000	-0.014122	0.000000
3.603000	66.000000	-0.010108	0.000000
3.608000	66.000000	-0.003598	0.000000
3.613000	66.000000	-0.008094	0.000000
3.618000	66.000000	-0.014953	0.000000
3.623000	66.000000	-0.012117	0.000000
3.628000	66.000000	-0.003721	0.000000
3.633000	66.000000	-0.009274	0.000000
3.638000	66.000000	-0.009622	0.000000
3.643000	66.000000	-0.012728	0.000000
3.648000	66.000000	-0.006914	0.000000
3.653000	66.000000	-0.009402	0.000000
3.658000	66.000000	-0.015784	0.000000
3.663000	66.000000	-0.004076	0.000000
3.668000	66.000000	-0.012245	0.000000
3.673000	66.000000	-0.019101	0.000000
3.678000	66.000000	-0.011893	0.000000
3.683000	66.000000	-0.009886	0.000000
3.688000	66.000000	-0.017092	0.000000
3.693000	66.000000	-0.010575	0.000000
3.698000	66.000000	-0.015085	0.000000
3.703000	66.000000	-0.011063	0.000000
3.708000	66.000000	-0.009402	0.000000
3.713000	66.000000	-0.012245	0.000000
3.718000	66.000000	-0.010233	0.000000
3.723000	66.000000	-0.012245	0.000000
3.728000	66.000000	-0.013074	0.000000
3.733000	66.000000	-0.010237	0.000000
3.738000	66.000000	-0.012113	0.000000
3.743000	66.000000	-0.010108	0.000000
3.748000	66.000000	-0.011766	0.000000
3.753000	66.000000	-0.007389	0.000000
3.758000	66.000000	-0.012596	0.000000
3.763000	66.000000	-0.015083	0.000000
3.768000	66.000000	-0.012117	0.000000
3.773000	66.000000	-0.010584	0.000000
3.778000	66.000000	-0.007263	0.000000
3.783000	66.000000	-0.008095	0.000000
3.788000	66.000000	-0.009407	0.000000
3.793000	66.000000	-0.011418	0.000000
3.798000	66.000000	-0.006563	0.000000
3.803000	66.000000	-0.012245	0.000000
3.808000	66.000000	-0.012244	0.000000
3.813000	66.000000	-0.013426	0.000000
3.818000	66.000000	-0.008095	0.000000
3.823000	66.000000	-0.015913	0.000000
3.828000	66.000000	-0.014731	0.000000
3.833000	66.000000	-0.017094	0.000000
3.838000	66.000000	-0.013905	0.000000
3.843000	66.000000	-0.017094	0.000000
3.848000	66.000000	-0.012244	0.000000
3.853000	66.000000	-0.013427	0.000000
3.858000	66.000000	-0.013074	0.000000
3.863000	66.000000	-0.011068	0.000000
3.868000	66.000000	-0.002893	0.000000
3.873000	66.000000	-0.005735	0.000000
3.878000	66.000000	-0.019320	0.000000
3.883000	66.000000	-0.014256	0.000000
3.888000	66.000000	-0.008094	0.000000
3.893000	66.000000	-0.010232	0.000000
3.898000	66.000000	-0.009755	0.000000
3.903000	66.000000	-0.008578	0.000000
3.908000	66.000000	-0.003373	0.000000
3.913000	66.000000	-0.011063	0.000000
3.918000	66.000000	-0.016745	0.000000
3.923000	66.000000	-0.013074	0.000000
3.928000	66.000000	-0.017793	0.000000
3.933000	66.000000	-0.012596	0.000000
3.938000	66.000000	-0.012110	0.000000
3.943000	66.000000	-0.018972	0.000000
3.948000	66.000000	-0.008225	0.000000
3.953000	66.000000	-0.011067	0.000000
3.958000	66.000000	-0.012248	0.000000
3.963000	66.000000	-0.008573	0.000000
3.968000	66.000000	-0.006083	0.000000
3.973000	66.000000	-0.014258	0.000000
3.978000	66.000000	-0.015436	0.000000
3.983000	66.000000	-0.013776	0.000000
3.988000	66.000000	-0.010585	0.000000
3.993000	66.000000	-0.014733	0.000000
3.998000	66.000000	-0.006088	0.000000
4.003000	66.000000	-0.013075	0.000000
4.008000	66.000000	-0.014251	0.000000
4.013000	66.000000	-0.009047	0.000000
4.018000	66.000000	-0.013776	0.000000
4.023000	66.000000	-0.012245	0.000000
4.028000	66.000000	-0.008572	0.000000
4.033000	66.000000	-0.010938	0.000000
4.038000	66.000000	-0.018968	0.000000
4.043000	66.000000	-0.006565	0.000000
4.048000	66.000000	-0.011413	0.000000
4.053000	66.000000	-0.004076	0.000000
4.058000	66.000000	-0.004778	0.000000
4.063000	66.000000	-0.009407	0.000000
4.068000	66.000000	-0.010104	0.000000
4.073000	66.000000	-0.010104	0.000000
4.078000	66.000000	-0.014602	0.000000
4.083000	66.000000	-0.008924	0.000000
4.088000	66.000000	-0.006916	0.000000
4.093000	66.000000	-0.005604	0.000000
4.098000	66.000000	-0.014955	0.000000
4.103000	66.000000	-0.006564	0.000000
4.108000	66.000000	-0.011768	0.000000
4.113000	66.000000	-0.019102	0.000000
4.118000	66.000000	-0.005256	0.000000
4.123000	66.000000	-0.009630	0.000000
4.128000	66.000000	-0.001581	0.000000
4.133000	66.000000	-0.012947	0.000000
4.138000	66.000000	-0.010108	0.000000
4.143000	66.000000	-0.008446	0.000000
4.148000	66.000000	-0.003597	0.000000
4.153000	66.000000	-0.012946	0.000000
4.158000	66.000000	-0.010108	0.000000
4.163000	66.000000	-0.009627	0.000000
4.168000	66.000000	-0.012597	0.000000
4.173000	66.000000	-0.009627	0.000000
4.178000	66.000000	-0.017793	0.000000
4.183000	66.000000	-0.008448	0.000000
4.188000	66.000000	-0.014125	0.000000
4.193000	66.000000	-0.006787	0.000000
4.198000	66.000000	-0.003595	0.000000
4.203000	66.000000	-0.006918	0.000000
4.208000	66.000000	-0.008926	0.000000
4.213000	66.000000	-0.016263	0.000000
4.218000	66.000000	-0.005960	0.000000
4.223000	66.000000	-0.010938	0.000000
4.228000	66.000000	-0.009279	0.000000
4.233000	66.000000	-0.006436	0.000000
4.238000	66.000000	-0.006084	0.000000
4.243000	66.000000	-0.010458	0.000000
4.248000	66.000000	-0.009759	0.000000
4.253000	66.000000	-0.010454	0.000000
4.258000	66.000000	-0.010233	0.000000
4.263000	66.000000	-0.008926	0.000000
4.268000	66.000000	-0.010937	0.000000
4.273000	66.000000	-0.011638	0.000000
4.278000	66.000000	-0.017431	0.000000
4.283000	66.000000	-0.010107	0.000000
4.288000	66.000000	-0.003596	0.000000
4.293000	66.000000	-0.011284	0.000000
4.298000	66.000000	-0.009630	0.000000
4.303000	66.000000	-0.014476	0.000000
4.308000	66.000000	-0.003119	0.000000
4.313000	66.000000	-0.001584	0.000000
4.318000	66.000000	-0.010105	0.000000
4.323000	66.000000	-0.008926	0.000000
4.328000	66.000000	-0.006436	0.000000
4.333000	66.000000	-0.010106	0.000000
4.338000	66.000000	-0.006087	0.000000
4.343000	66.000000	-0.002764	0.000000
4.348000	66.000000	-0.009629	0.000000
4.353000	66.000000	-0.008449	0.000000
4.358000	66.000000	-0.001458	0.000000
4.363000	66.000000	-0.003469	0.000000
4.368000	66.000000	-0.013169	0.000000
4.373000	66.000000	-0.012468	0.000000
4.378000	66.000000	-0.003593	0.000000
4.383000	66.000000	-0.009627	0.000000
4.388000	66.000000	-0.012817	0.000000
4.393000	66.000000	-0.011288	0.000000
4.398000	66.000000	-0.011288	0.000000
4.403000	66.000000	-0.010807	0.000000
4.408000	66.000000	-0.010457	0.000000
4.413000	66.000000	-0.011288	0.000000
4.418000	66.000000	-0.005599	0.000000
4.423000	66.000000	-0.009279	0.000000
4.428000	66.000000	-0.016134	0.000000
4.433000	66.000000	-0.010108	0.000000
4.438000	66.000000	-0.011287	0.000000
4.443000	66.000000	-0.019798	0.000000
4.448000	66.000000	-0.013420	0.000000
4.453000	66.000000	-0.008445	0.000000
4.458000	66.000000	-0.010103	0.000000
4.463000	66.000000	-0.001584	0.000000
4.468000	66.000000	-0.012940	0.000000
4.473000	66.000000	-0.006313	0.000000
4.478000	66.000000	-0.011288	0.000000
4.483000	66.000000	-0.005256	0.000000
4.488000	66.000000	-0.009755	0.000000
4.493000	66.000000	-0.006778	0.000000
4.498000	66.000000	-0.010454	0.000000
4.503000	66.000000	-0.010935	0.000000
4.508000	66.000000	-0.006437	0.000000
4.513000	66.000000	-0.005607	0.000000
4.518000	66.000000	-0.014125	0.000000
4.523000	66.000000	-0.006087	0.000000
4.528000	66.000000	-0.007264	0.000000
4.533000	66.000000	-0.001935	0.000000
4.538000	66.000000	-0.007266	0.000000
4.543000	66.000000	-0.006791	0.000000
4.548000	66.000000	-0.003121	0.000000
4.553000	66.000000	-0.009630	0.000000
4.558000	66.000000	-0.006789	0.000000
4.563000	66.000000	-0.007746	0.000000
4.568000	66.000000	-0.001106	0.000000
4.573000	66.000000	-0.017432	0.000000
4.578000	66.000000	-0.006084	0.000000
4.583000	66.000000	-0.005255	0.000000
4.588000	66.000000	-0.006783	0.000000
4.593000	66.000000	-0.006789	0.000000
4.598000	66.000000	-0.016132	0.000000
4.603000	66.000000	-0.006785	0.000000
4.608000	66.000000	-0.004773	0.000000
4.613000	66.000000	-0.012117	0.000000
4.618000	66.000000	-0.008573	0.000000
4.623000	66.000000	-0.006427	0.000000
4.628000	66.000000	-0.005951	0.000000
4.633000	66.000000	-0.005258	0.000000
4.638000	66.000000	-0.003594	0.000000
4.643000	66.000000	-0.001585	0.000000
4.648000	66.000000	-0.007968	0.000000
4.653000	66.000000	-0.003597	0.000000
4.658000	66.000000	-0.008445	0.000000
4.663000	66.000000	-0.008929	0.000000
4.668000	66.000000	-0.003596	0.000000
4.673000	66.000000	-0.006440	0.000000
4.678000	66.000000	-0.008449	0.000000
4.683000	66.000000	-0.009275	0.000000
4.688000	66.000000	-0.008097	0.000000
4.693000	66.000000	-0.005257	0.000000
4.698000	66.000000	-0.005960	0.000000
4.703000	66.000000	-0.006083	0.000000
4.708000	66.000000	-0.011767	0.000000
4.713000	66.000000	-0.011288	0.000000
4.718000	66.000000	-0.000275	0.000000
4.723000	66.000000	-0.011768	0.000000
4.728000	66.000000	-0.010457	0.000000
4.733000	66.000000	0.001966	0.000000
4.738000	66.000000	-0.009754	0.000000
4.743000	66.000000	-0.007747	0.000000
4.748000	66.000000	-0.007744	0.000000
4.753000	66.000000	-0.007745	0.000000
4.758000	66.000000	-0.013422	0.000000
4.763000	66.000000	-0.007265	0.000000
4.768000	66.000000	-0.008095	0.000000
4.773000	66.000000	-0.007270	0.000000
4.778000	66.000000	-0.010234	0.000000
4.783000	66.000000	-0.004905	0.000000
4.788000	66.000000	-0.007746	0.000000
4.793000	66.000000	-0.010228	0.000000
4.798000	66.000000	-0.016259	0.000000
4.803000	66.000000	-0.008926	0.000000
4.808000	66.000000	-0.011768	0.000000
4.813000	66.000000	-0.001231	0.000000
4.818000	66.000000	-0.011766	0.000000
4.823000	66.000000	-0.006083	0.000000
4.828000	66.000000	-0.005369	0.000000
4.833000	66.000000	-0.005735	0.000000
4.838000	66.000000	-0.004906	0.000000
4.843000	66.000000	-0.009759	0.000000
4.848000	66.000000	-0.008099	0.000000
4.853000	66.000000	-0.007746	0.000000
4.858000	66.000000	-0.014947	0.000000
4.863000	66.000000	-0.015086	0.000000
4.868000	66.000000	-0.005737	0.000000
4.873000	66.000000	-0.013773	0.000000
4.878000	66.000000	-0.015085	0.000000
4.883000	66.000000	-0.009755	0.000000
4.888000	66.000000	-0.010455	0.000000
4.893000	66.000000	-0.009403	0.000000
4.898000	66.000000	-0.008092	0.000000
4.903000	66.000000	-0.008923	0.000000
4.908000	66.000000	-0.006914	0.000000
4.913000	66.000000	-0.008447	0.000000
4.918000	66.000000	-0.012245	0.000000
4.923000	66.000000	-0.014865	0.000000
4.928000	66.000000	-0.033814	0.000000
4.933000	66.000000	-0.052897	0.000000
4.938000	66.000000	-0.050891	0.000000
4.943000	66.000000	-0.046259	0.000000
4.948000	66.000000	-0.048406	0.000000
4.953000	66.000000	-0.062359	0.000000
4.958000	66.000000	-0.061337	0.000000
4.963000	66.000000	-0.069679	0.000000
4.968000	66.000000	-0.064852	0.000000
4.973000	66.000000	-0.049859	0.000000
4.978000	66.000000	-0.052552	0.000000
4.983000	66.000000	-0.051376	0.000000
4.988000	66.000000	-0.054067	0.000000
4.993000	66.000000	-0.049232	0.000000
4.998000	66.000000	-0.044397	0.000000
5.003000	66.000000	-0.048748	0.000000
5.008000	66.000000	-0.043424	0.000000
5.013000	66.000000	-0.037273	0.000000
5.018000	66.000000	-0.034302	0.000000
5.023000	66.000000	-0.028974	0.000000
5.028000	66.000000	-0.032988	0.000000
5.033000	66.000000	-0.034507	0.000000
5.038000	66.000000	-0.031323	0.000000
5.043000	66.000000	-0.028490	0.000000
5.048000	66.000000	-0.032773	0.000000
5.053000	66.000000	-0.038104	0.000000
5.058000	66.000000	-0.046950	0.000000
5.063000	66.000000	-0.044052	0.000000
5.068000	66.000000	-0.068462	0.000000
5.073000	66.000000	-0.097686	0.000000
5.078000	66.000000	-0.098178	0.000000
5.083000	66.000000	-0.090559	0.000000
5.088000	66.000000	-0.081588	0.000000
5.093000	66.000000	-0.079097	0.000000
5.098000	66.000000	-0.070953	0.000000
5.103000	66.000000	-0.076949	0.000000
5.108000	66.000000	-0.074612	0.000000
5.113000	66.000000	-0.076950	0.000000
5.118000	66.000000	-0.075140	0.000000
5.123000	66.000000	-0.072462	0.000000
5.128000	66.000000	-0.066658	0.000000
5.133000	66.000000	-0.072461	0.000000
5.138000	66.000000	-0.064314	0.000000
5.143000	66.000000	-0.074647	0.000000
5.148000	66.000000	-0.062997	0.000000
5.153000	66.000000	-0.063335	0.000000
5.158000	66.000000	-0.062021	0.000000
5.163000	66.000000	-0.060164	0.000000
5.168000	66.000000	-0.061680	0.000000
5.173000	66.000000	-0.059191	0.000000
5.178000	66.000000	-0.064509	0.000000
5.183000	66.000000	-0.058018	0.000000
5.188000	66.000000	-0.065337	0.000000
5.193000	66.000000	-0.058362	0.000000
5.198000	66.000000	-0.056359	0.000000
5.203000	66.000000	-0.051721	0.000000
5.208000	66.000000	-0.056206	0.000000
5.213000	66.000000	-0.052205	0.000000
5.218000	66.000000	-0.046885	0.000000
5.223000	66.000000	-0.047716	0.000000
5.228000	66.000000	-0.047088	0.000000
5.233000	66.000000	-0.050267	0.000000
5.238000	66.000000	-0.044118	0.000000
5.243000	66.000000	-0.041629	0.000000
5.248000	66.000000	-0.036995	0.000000
5.253000	66.000000	-0.034296	0.000000
5.258000	66.000000	-0.034640	0.000000
5.263000	66.000000	-0.034297	0.000000
5.268000	66.000000	-0.029322	0.000000
5.273000	66.000000	-0.027663	0.000000
5.278000	66.000000	-0.032155	0.000000
5.283000	66.000000	-0.038309	0.000000
5.288000	66.000000	-0.031676	0.000000
5.293000	66.000000	-0.035332	0.000000
5.298000	66.000000	-0.032157	0.000000
5.303000	66.000000	-0.030017	0.000000
5.308000	66.000000	-0.034985	0.000000
5.313000	66.000000	-0.043634	0.000000
5.318000	66.000000	-0.035129	0.000000
5.323000	66.000000	-0.035474	0.000000
5.328000	66.000000	-0.041975	0.000000
5.333000	66.000000	-0.044941	0.000000
5.338000	66.000000	-0.048123	0.000000
5.343000	66.000000	-0.044945	0.000000
5.348000	66.000000	-0.054071	0.000000
5.353000	66.000000	-0.055240	0.000000
5.358000	66.000000	-0.050751	0.000000
5.363000	66.000000	-0.051724	0.000000
5.368000	66.000000	-0.052893	0.000000
5.373000	66.000000	-0.054068	0.000000
5.378000	66.000000	-0.060214	0.000000
5.383000	66.000000	-0.068850	0.000000
5.388000	66.000000	-0.058559	0.000000
5.393000	66.000000	-0.057731	0.000000
5.398000	66.000000	-0.058555	0.000000
5.403000	66.000000	-0.049233	0.000000
5.408000	66.000000	-0.049235	0.000000
5.413000	66.000000	-0.048406	0.000000
5.418000	66.000000	-0.057387	0.000000
5.423000	66.000000	-0.056061	0.000000
5.428000	66.000000	-0.054898	0.000000
5.433000	66.000000	-0.047919	0.000000
5.438000	66.000000	-0.051579	0.000000
5.443000	66.000000	-0.052755	0.000000
5.448000	66.000000	-0.051096	0.000000
5.453000	66.000000	-0.053238	0.000000
5.458000	66.000000	-0.049437	0.000000
5.463000	66.000000	-0.045427	0.000000
5.468000	66.000000	-0.039763	0.000000
5.473000	66.000000	-0.050611	0.000000
5.478000	66.000000	-0.043284	0.000000
5.483000	66.000000	-0.050266	0.000000
5.488000	66.000000	-0.049765	0.000000
5.493000	66.000000	-0.048605	0.000000
5.498000	66.000000	-0.055096	0.000000
5.503000	66.000000	-0.044601	0.000000
5.508000	66.000000	-0.049438	0.000000
5.513000	66.000000	-0.043425	0.000000
5.518000	66.000000	-0.043428	0.000000
5.523000	66.000000	-0.038445	0.000000
5.528000	66.000000	-0.044601	0.000000
5.533000	66.000000	-0.041764	0.000000
5.538000	66.000000	-0.041765	0.000000
5.543000	66.000000	-0.035961	0.000000
5.548000	66.000000	-0.037131	0.000000
5.553000	66.000000	-0.037482	0.000000
5.558000	66.000000	-0.041626	0.000000
5.563000	66.000000	-0.036308	0.000000
5.568000	66.000000	-0.035955	0.000000
5.573000	66.000000	-0.041974	0.000000
5.578000	66.000000	-0.043489	0.000000
5.583000	66.000000	-0.034164	0.000000
5.588000	66.000000	-0.037828	0.000000
5.593000	66.000000	-0.027662	0.000000
5.598000	66.000000	-0.034164	0.000000
5.603000	66.000000	-0.038173	0.000000
5.608000	66.000000	-0.041008	0.000000
5.613000	66.000000	-0.038308	0.000000
5.618000	66.000000	-0.035613	0.000000
5.623000	66.000000	-0.038312	0.000000
5.628000	66.000000	-0.030978	0.000000
5.633000	66.000000	-0.039003	0.000000
5.638000	66.000000	-0.037480	0.000000
5.643000	66.000000	-0.036308	0.000000
5.648000	66.000000	-0.040802	0.000000
5.653000	66.000000	-0.048952	0.000000
5.658000	66.000000	-0.044118	0.000000
5.663000	66.000000	-0.035131	0.000000
5.668000	66.000000	-0.034647	0.000000
5.673000	66.000000	-0.042319	0.000000
5.678000	66.000000	-0.045494	0.000000
5.683000	66.000000	-0.031673	0.000000
5.688000	66.000000	-0.023165	0.000000
5.693000	66.000000	-0.026832	0.000000
5.698000	66.000000	-0.023862	0.000000
5.703000	66.000000	-0.025871	0.000000
5.708000	66.000000	-0.018532	0.000000
5.713000	66.000000	-0.022685	0.000000
5.718000	66.000000	-0.023509	0.000000
5.723000	66.000000	-0.022204	0.000000
5.728000	66.000000	-0.023034	0.000000
5.733000	66.000000	-0.023510	0.000000
5.738000	66.000000	-0.016741	0.000000
5.743000	66.000000	-0.018394	0.000000
5.748000	66.000000	-0.012856	0.000000
5.753000	66.000000	-0.018883	0.000000
5.758000	66.000000	-0.014384	0.000000
5.763000	66.000000	-0.020063	0.000000
5.768000	66.000000	-0.024559	0.000000
5.773000	66.000000	-0.022201	0.000000
5.778000	66.000000	-0.013556	0.000000
5.783000	66.000000	-0.014378	0.000000
5.788000	66.000000	-0.008226	0.000000
5.793000	66.000000	-0.012241	0.000000
5.798000	66.000000	-0.006212	0.000000
5.803000	66.000000	-0.011415	0.000000
5.808000	66.000000	-0.004198	0.000000
5.813000	66.000000	-0.006914	0.000000
5.818000	66.000000	-0.010584	0.000000
5.823000	66.000000	-0.009055	0.000000
5.828000	66.000000	-0.013901	0.000000
5.833000	66.000000	-0.007043	0.000000
5.838000	66.000000	-0.012726	0.000000
5.843000	66.000000	-0.014386	0.000000
5.848000	66.000000	-0.011764	0.000000
5.853000	66.000000	-0.009752	0.000000
5.858000	66.000000	-0.011063	0.000000
5.863000	66.000000	-0.013070	0.000000
5.868000	66.000000	-0.010935	0.000000
5.873000	66.000000	-0.017439	0.000000
5.878000	66.000000	-0.009407	0.000000
5.883000	66.000000	-0.009055	0.000000
5.888000	66.000000	-0.013415	0.000000
5.893000	66.000000	-0.008705	0.000000
5.898000	66.000000	-0.014252	0.000000
5.903000	66.000000	-0.008929	0.000000
5.908000	66.000000	-0.010584	0.000000
5.913000	66.000000	-0.016394	0.000000
5.918000	66.000000	-0.018532	0.000000
5.923000	66.000000	-0.016045	0.000000
5.928000	66.000000	-0.016875	0.000000
5.933000	66.000000	-0.014861	0.000000
5.938000	66.000000	-0.026565	0.000000
5.943000	66.000000	-0.024211	0.000000
5.948000	66.000000	-0.028493	0.000000
5.953000	66.000000	-0.033681	0.000000
5.958000	66.000000	-0.031677	0.000000
5.963000	66.000000	-0.030847	0.000000
5.968000	66.000000	-0.025523	0.000000
5.973000	66.000000	-0.020677	0.000000
5.978000	66.000000	-0.023993	0.000000
5.983000	66.000000	-0.031193	0.000000
5.988000	66.000000	-0.031676	0.000000
5.993000	66.000000	-0.030846	0.000000
5.998000	66.000000	-0.032148	0.000000
6.003000	66.000000	-0.034298	0.000000
6.008000	66.000000	-0.032158	0.000000
6.013000	66.000000	-0.028838	0.000000
6.018000	66.000000	-0.028012	0.000000
6.023000	66.000000	-0.031671	0.000000
6.028000	66.000000	-0.035818	0.000000
6.033000	66.000000	-0.028489	0.000000
6.038000	66.000000	-0.029319	0.000000
6.043000	66.000000	-0.035686	0.000000
6.048000	66.000000	-0.029668	0.000000
6.053000	66.000000	-0.026829	0.000000
6.058000	66.000000	-0.027524	0.000000
6.063000	66.000000	-0.026696	0.000000
6.068000	66.000000	-0.022817	0.000000
6.073000	66.000000	-0.025519	0.000000
6.078000	66.000000	-0.019843	0.000000
6.083000	66.000000	-0.026350	0.000000
6.088000	66.000000	-0.023859	0.000000
6.093000	66.000000	-0.020195	0.000000
6.098000	66.000000	-0.028224	0.000000
6.103000	66.000000	-0.027394	0.000000
6.108000	66.000000	-0.027394	0.000000
6.113000	66.000000	-0.029050	0.000000
6.118000	66.000000	-0.020893	0.000000
6.123000	66.000000	-0.021722	0.000000
6.128000	66.000000	-0.023725	0.000000
6.133000	66.000000	-0.016525	0.000000
6.138000	66.000000	-0.022899	0.000000
6.143000	66.000000	-0.018053	0.000000
6.148000	66.000000	-0.010845	0.000000
6.153000	66.000000	-0.024904	0.000000
6.158000	66.000000	-0.022900	0.000000
6.163000	66.000000	-0.018048	0.000000
6.168000	66.000000	-0.010015	0.000000
6.173000	66.000000	-0.018883	0.000000
6.178000	66.000000	-0.013549	0.000000
6.183000	66.000000	-0.018531	0.000000
6.188000	66.000000	-0.018882	0.000000
6.193000	66.000000	-0.023728	0.000000
6.198000	66.000000	-0.021590	0.000000
6.203000	66.000000	-0.016390	0.000000
6.208000	66.000000	-0.020408	0.000000
6.213000	66.000000	-0.017221	0.000000
6.218000	66.000000	-0.013557	0.000000
6.223000	66.000000	-0.021719	0.000000
6.228000	66.000000	-0.030078	0.000000
6.233000	66.000000	-0.022899	0.000000
6.238000	66.000000	-0.016046	0.000000
6.243000	66.000000	-0.015696	0.000000
6.248000	66.000000	-0.016392	0.000000
6.253000	66.000000	-0.014735	0.000000
6.258000	66.000000	-0.014386	0.000000
6.263000	66.000000	-0.014035	0.000000
6.268000	66.000000	-0.011547	0.000000
6.273000	66.000000	-0.017222	0.000000
6.278000	66.000000	-0.017924	0.000000
6.283000	66.000000	-0.019230	0.000000
6.288000	66.000000	-0.021588	0.000000
6.293000	66.000000	-0.016042	0.000000
6.298000	66.000000	-0.014735	0.000000
6.303000	66.000000	-0.018404	0.000000
6.308000	66.000000	-0.013549	0.000000
6.313000	66.000000	-0.015562	0.000000
6.318000	66.000000	-0.015215	0.000000
6.323000	66.000000	-0.014733	0.000000
6.328000	66.000000	-0.014732	0.000000
6.333000	66.000000	-0.015559	0.000000
6.338000	66.000000	-0.020755	0.000000
6.343000	66.000000	-0.013908	0.000000
6.348000	66.000000	-0.015085	0.000000
6.353000	66.000000	-0.020411	0.000000
6.358000	66.000000	-0.019233	0.000000
6.363000	66.000000	-0.015911	0.000000
6.368000	66.000000	-0.020761	0.000000
6.373000	66.000000	-0.019233	0.000000
6.378000	66.000000	-0.018752	0.000000
6.383000	66.000000	-0.015077	0.000000
6.388000	66.000000	-0.013427	0.000000
6.393000	66.000000	-0.016741	0.000000
6.398000	66.000000	-0.013078	0.000000
6.403000	66.000000	-0.012726	0.000000
6.408000	66.000000	-0.019584	0.000000
6.413000	66.000000	-0.014730	0.000000
6.418000	66.000000	-0.017223	0.000000
6.423000	66.000000	-0.011897	0.000000
6.428000	66.000000	-0.011546	0.000000
6.433000	66.000000	-0.014385	0.000000
6.438000	66.000000	-0.015085	0.000000
6.443000	66.000000	-0.013908	0.000000
6.448000	66.000000	-0.020408	0.000000
6.453000	66.000000	-0.018271	0.000000
6.458000	66.000000	-0.012725	0.000000
6.463000	66.000000	-0.015565	0.000000
6.468000	66.000000	-0.017085	0.000000
6.473000	66.000000	-0.011065	0.000000
6.478000	66.000000	-0.013074	0.000000
6.483000	66.000000	-0.010713	0.000000
6.488000	66.000000	-0.015567	0.000000
6.493000	66.000000	-0.011897	0.000000
6.498000	66.000000	-0.011894	0.000000
6.503000	66.000000	-0.016742	0.000000
6.508000	66.000000	-0.013908	0.000000
6.513000	66.000000	-0.012723	0.000000
6.518000	66.000000	-0.013553	0.000000
6.523000	66.000000	-0.016614	0.000000
6.528000	66.000000	-0.010586	0.000000
6.533000	66.000000	-0.013078	0.000000
6.538000	66.000000	-0.008225	0.000000
6.543000	66.000000	-0.013074	0.000000
6.548000	66.000000	-0.013902	0.000000
6.553000	66.000000	-0.014386	0.000000
6.558000	66.000000	-0.023247	0.000000
6.563000	66.000000	-0.011895	0.000000
6.568000	66.000000	-0.011067	0.000000
6.573000	66.000000	-0.015216	0.000000
6.578000	66.000000	-0.010234	0.000000
6.583000	66.000000	-0.009408	0.000000
6.588000	66.000000	-0.010236	0.000000
6.593000	66.000000	-0.012726	0.000000
6.598000	66.000000	-0.013424	0.000000
6.603000	66.000000	-0.013893	0.000000
6.608000	66.000000	-0.016744	0.000000
6.613000	66.000000	-0.012725	0.000000
6.618000	66.000000	-0.008095	0.000000
6.623000	66.000000	-0.009056	0.000000
6.628000	66.000000	-0.015915	0.000000
6.633000	66.000000	-0.017573	0.000000
6.638000	66.000000	-0.010586	0.000000
6.643000	66.000000	-0.013904	0.000000
6.648000	66.000000	-0.017572	0.000000
6.653000	66.000000	-0.013424	0.000000
6.658000	66.000000	-0.018401	0.000000
6.663000	66.000000	-0.020054	0.000000
6.668000	66.000000	-0.004904	0.000000
6.673000	66.000000	-0.015081	0.000000
6.678000	66.000000	-0.013555	0.000000
6.683000	66.000000	-0.016394	0.000000
6.688000	66.000000	-0.009056	0.000000
6.693000	66.000000	-0.010589	0.000000
6.698000	66.000000	-0.015915	0.000000
6.703000	66.000000	-0.006214	0.000000
6.708000	66.000000	-0.016263	0.000000
6.713000	66.000000	-0.008095	0.000000
6.718000	66.000000	-0.004554	0.000000
6.723000	66.000000	-0.004553	0.000000
6.728000	66.000000	-0.018622	0.000000
6.733000	66.000000	-0.006914	0.000000
6.738000	66.000000	-0.011062	0.000000
6.743000	66.000000	-0.013552	0.000000
6.748000	66.000000	-0.008225	0.000000
6.753000	66.000000	-0.009051	0.000000
6.758000	66.000000	-0.012248	0.000000
6.763000	66.000000	-0.010580	0.000000
6.768000	66.000000	-0.008929	0.000000
6.773000	66.000000	-0.015435	0.000000
6.778000	66.000000	-0.015567	0.000000
6.783000	66.000000	-0.006566	0.000000
6.788000	66.000000	-0.010585	0.000000
6.793000	66.000000	-0.012371	0.000000
6.798000	66.000000	-0.013074	0.000000
6.803000	66.000000	-0.010232	0.000000
6.808000	66.000000	-0.016873	0.000000
6.813000	66.000000	-0.011897	0.000000
6.818000	66.000000	-0.012597	0.000000
6.823000	66.000000	-0.013428	0.000000
6.828000	66.000000	-0.012245	0.000000
6.833000	66.000000	-0.011287	0.000000
6.838000	66.000000	-0.008926	0.000000
6.843000	66.000000	-0.011415	0.000000
6.848000	66.000000	-0.018753	0.000000
6.853000	66.000000	-0.007745	0.000000
6.858000	66.000000	-0.014603	0.000000
6.863000	66.000000	-0.015083	0.000000
6.868000	66.000000	-0.011063	0.000000
6.873000	66.000000	-0.007259	0.000000
6.878000	66.000000	-0.017443	0.000000
6.883000	66.000000	-0.009402	0.000000
6.888000	66.000000	-0.012246	0.000000
6.893000	66.000000	-0.019927	0.000000
6.898000	66.000000	-0.013074	0.000000
6.903000	66.000000	-0.012591	0.000000
6.908000	66.000000	-0.015785	0.000000
6.913000	66.000000	-0.010236	0.000000
6.918000	66.000000	-0.007043	0.000000
6.923000	66.000000	-0.004425	0.000000
6.928000	66.000000	-0.015435	0.000000
6.933000	66.000000	-0.018622	0.000000
6.938000	66.000000	-0.015785	0.000000
6.943000	66.000000	-0.011411	0.000000
6.948000	66.000000	-0.015086	0.000000
6.953000	66.000000	-0.006917	0.000000
6.958000	66.000000	-0.010581	0.000000
6.963000	66.000000	-0.017423	0.000000
6.968000	66.000000	-0.008099	0.000000
6.973000	66.000000	-0.009405	0.000000
6.978000	66.000000	-0.015436	0.000000
6.983000	66.000000	-0.012110	0.000000
6.988000	66.000000	-0.009275	0.000000
6.993000	66.000000	-0.009274	0.000000
6.998000	66.000000	-0.009622	0.000000
7.003000	66.000000	-0.009279	0.000000
7.008000	66.000000	-0.007265	0.000000
7.013000	66.000000	-0.010457	0.000000
7.018000	66.000000	-0.009273	0.000000
7.023000	66.000000	-0.012111	0.000000
7.028000	66.000000	-0.012597	0.000000
7.033000	66.000000	-0.006088	0.000000
7.038000	66.000000	-0.009407	0.000000
7.043000	66.000000	-0.016255	0.000000
7.048000	66.000000	-0.011766	0.000000
7.053000	66.000000	-0.010589	0.000000
7.058000	66.000000	-0.014471	0.000000
7.063000	66.000000	-0.015087	0.000000
7.068000	66.000000	-0.021452	0.000000
7.073000	66.000000	-0.010108	0.000000
7.078000	66.000000	-0.010579	0.000000
7.083000	66.000000	-0.004551	0.000000
7.088000	66.000000	-0.006085	0.000000
7.093000	66.000000	-0.014948	0.000000
7.098000	66.000000	-0.008921	0.000000
7.103000	66.000000	-0.016964	0.000000
7.108000	66.000000	-0.012242	0.000000
7.113000	66.000000	-0.006565	0.000000
7.118000	66.000000	-0.014248	0.000000
7.123000	66.000000	-0.007744	0.000000
7.128000	66.000000	-0.007397	0.000000
7.133000	66.000000	-0.017093	0.000000
7.138000	66.000000	-0.011067	0.000000
7.143000	66.000000	-0.013903	0.000000
7.148000	66.000000	-0.017091	0.000000
7.153000	66.000000	-0.004554	0.000000
7.158000	66.000000	-0.014251	0.000000
7.163000	66.000000	-0.016613	0.000000
7.168000	66.000000	-0.011897	0.000000
7.173000	66.000000	-0.011767	0.000000
7.178000	66.000000	-0.013075	0.000000
7.183000	66.000000	-0.010585	0.000000
7.188000	66.000000	-0.007268	0.000000
7.193000	66.000000	-0.015913	0.000000
7.198000	66.000000	-0.008923	0.000000
7.203000	66.000000	-0.008226	0.000000
7.208000	66.000000	-0.011281	0.000000
7.213000	66.000000	-0.012593	0.000000
7.218000	66.000000	-0.007270	0.000000
7.223000	66.000000	-0.002063	0.000000
7.228000	66.000000	-0.010110	0.000000
7.233000	66.000000	-0.012117	0.000000
7.238000	66.000000	-0.012244	0.000000
7.243000	66.000000	-0.008447	0.000000
7.248000	66.000000	-0.007744	0.000000
7.253000	66.000000	-0.015436	0.000000
7.258000	66.000000	-0.008927	0.000000
7.263000	66.000000	-0.013773	0.000000
7.268000	66.000000	-0.011765	0.000000
7.273000	66.000000	-0.011065	0.000000
7.278000	66.000000	-0.014955	0.000000
7.283000	66.000000	-0.013074	0.000000
7.288000	66.000000	-0.007265	0.000000
7.293000	66.000000	-0.010937	0.000000
7.298000	66.000000	-0.019449	0.000000
7.303000	66.000000	-0.009755	0.000000
7.308000	66.000000	-0.013428	0.000000
7.313000	66.000000	-0.011892	0.000000
7.318000	66.000000	-0.009055	0.000000
7.323000	66.000000	-0.007045	0.000000
7.328000	66.000000	-0.008929	0.000000
7.333000	66.000000	-0.011416	0.000000
7.338000	66.000000	-0.014251	0.000000
7.343000	66.000000	-0.016614	0.000000
7.348000	66.000000	-0.010710	0.000000
7.353000	66.000000	-0.013424	0.000000
7.358000	66.000000	-0.011065	0.000000
7.363000	66.000000	-0.013423	0.000000
7.368000	66.000000	-0.011416	0.000000
7.373000	66.000000	-0.008576	0.000000
7.378000	66.000000	-0.011411	0.000000
7.383000	66.000000	-0.010583	0.000000
7.388000	66.000000	-0.010232	0.000000
7.393000	66.000000	-0.013078	0.000000
7.398000	66.000000	-0.013903	0.000000
7.403000	66.000000	-0.010589	0.000000
7.408000	66.000000	-0.017923	0.000000
7.413000	66.000000	-0.017226	0.000000
7.418000	66.000000	-0.007391	0.000000
7.423000	66.000000	-0.010237	0.000000
7.428000	66.000000	-0.007746	0.000000
7.433000	66.000000	-0.008221	0.000000
7.438000	66.000000	-0.024422	0.000000
7.443000	66.000000	-0.012248	0.000000
7.448000	66.000000	-0.004074	0.000000
7.453000	66.000000	-0.015913	0.000000
7.458000	66.000000	-0.009407	0.000000
7.463000	66.000000	-0.005731	0.000000
7.468000	66.000000	-0.006088	0.000000
7.473000	66.000000	-0.008225	0.000000
7.478000	66.000000	-0.008095	0.000000
7.483000	66.000000	-0.008578	0.000000
7.488000	66.000000	-0.010938	0.000000
7.493000	66.000000	-0.010108	0.000000
7.498000	66.000000	-0.004904	0.000000
7.503000	66.000000	-0.009755	0.000000
7.508000	66.000000	-0.009759	0.000000
7.513000	66.000000	-0.009754	0.000000
7.518000	66.000000	-0.011287	0.000000
7.523000	66.000000	-0.009759	0.000000
7.528000	66.000000	-0.006565	0.000000
7.533000	66.000000	-0.010933	0.000000
7.538000	66.000000	-0.008225	0.000000
7.543000	66.000000	-0.016263	0.000000
7.548000	66.000000	-0.018270	0.000000
7.553000	66.000000	-0.017443	0.000000
7.558000	66.000000	-0.013070	0.000000
7.563000	66.000000	-0.015085	0.000000
7.568000	66.000000	-0.014604	0.000000
7.573000	66.000000	-0.009407	0.000000
7.578000	66.000000	-0.009407	0.000000
7.583000	66.000000	-0.006564	0.000000
7.588000	66.000000	-0.008225	0.000000
7.593000	66.000000	-0.006565	0.000000
7.598000	66.000000	-0.017920	0.000000
7.603000	66.000000	-0.011066	0.000000
7.608000	66.000000	-0.014737	0.000000
7.613000	66.000000	-0.015564	0.000000
7.618000	66.000000	-0.017091	0.000000
7.623000	66.000000	-0.014257	0.000000
7.628000	66.000000	-0.014598	0.000000
7.633000	66.000000	-0.009403	0.000000
7.638000	66.000000	-0.012726	0.000000
7.643000	66.000000	-0.016738	0.000000
7.648000	66.000000	-0.013553	0.000000
7.653000	66.000000	-0.011066	0.000000
7.658000	66.000000	-0.007045	0.000000
7.663000	66.000000	-0.006564	0.000000
7.668000	66.000000	-0.011065	0.000000
7.673000	66.000000	-0.005735	0.000000
7.678000	66.000000	-0.016264	0.000000
7.683000	66.000000	-0.009756	0.000000
7.688000	66.000000	-0.015435	0.000000
7.693000	66.000000	-0.016395	0.000000
7.698000	66.000000	-0.008095	0.000000
7.703000	66.000000	-0.010104	0.000000
7.708000	66.000000	-0.009407	0.000000
7.713000	66.000000	-0.011415	0.000000
7.718000	66.000000	-0.012590	0.000000
7.723000	66.000000	-0.013423	0.000000
7.728000	66.000000	-0.008099	0.000000
7.733000	66.000000	-0.012107	0.000000
7.738000	66.000000	-0.006433	0.000000
7.743000	66.000000	-0.008095	0.000000
7.748000	66.000000	-0.008576	0.000000
7.753000	66.000000	-0.013777	0.000000
7.758000	66.000000	-0.004902	0.000000
7.763000	66.000000	-0.013297	0.000000
7.768000	66.000000	-0.007616	0.000000
7.773000	66.000000	-0.005610	0.000000
7.778000	66.000000	-0.008444	0.000000
7.783000	66.000000	-0.019452	0.000000
7.788000	66.000000	-0.006436	0.000000
7.793000	66.000000	-0.012115	0.000000
7.798000	66.000000	-0.010108	0.000000
7.803000	66.000000	-0.008577	0.000000
7.808000	66.000000	-0.013427	0.000000
7.813000	66.000000	-0.003244	0.000000
7.818000	66.000000	-0.009407	0.000000
7.823000	66.000000	-0.011897	0.000000
7.828000	66.000000	-0.014953	0.000000
7.833000	66.000000	-0.011892	0.000000
7.838000	66.000000	-0.012369	0.000000
7.843000	66.000000	-0.012940	0.000000
7.848000	66.000000	-0.004202	0.000000
7.853000	66.000000	-0.015916	0.000000
7.858000	66.000000	-0.015910	0.000000
7.863000	66.000000	-0.015082	0.000000
7.868000	66.000000	-0.013769	0.000000
7.873000	66.000000	-0.009056	0.000000
7.878000	66.000000	-0.011889	0.000000
7.883000	66.000000	-0.007747	0.000000
7.888000	66.000000	-0.016393	0.000000
7.893000	66.000000	-0.016256	0.000000
7.898000	66.000000	-0.013069	0.000000
7.903000	66.000000	-0.020755	0.000000
7.908000	66.000000	-0.013423	0.000000
7.913000	66.000000	-0.016265	0.000000
7.918000	66.000000	-0.015087	0.000000
7.923000	66.000000	-0.016265	0.000000
7.928000	66.000000	-0.016395	0.000000
7.933000	66.000000	-0.019101	0.000000
7.938000	66.000000	-0.013426	0.000000
7.943000	66.000000	-0.016260	0.000000
7.948000	66.000000	-0.013903	0.000000
7.953000	66.000000	-0.014605	0.000000
7.958000	66.000000	-0.011416	0.000000
7.963000	66.000000	-0.010585	0.000000
7.968000	66.000000	-0.011063	0.000000
7.973000	66.000000	-0.017793	0.000000
7.978000	66.000000	-0.015080	0.000000
7.983000	66.000000	-0.007389	0.000000
7.988000	66.000000	-0.017439	0.000000
7.993000	66.000000	-0.009404	0.000000
7.998000	66.000000	-0.016611	0.000000
8.003000	66.000000	-0.012597	0.000000
8.008000	66.000000	-0.011413	0.000000
8.013000	66.000000	-0.013775	0.000000
8.018000	66.000000	-0.014955	0.000000
8.023000	66.000000	-0.011418	0.000000
8.028000	66.000000	-0.016614	0.000000
8.033000	66.000000	-0.016743	0.000000
8.038000	66.000000	-0.010232	0.000000
8.043000	66.000000	-0.005736	0.000000
8.048000	66.000000	-0.016964	0.000000
8.053000	66.000000	-0.011418	0.000000
8.058000	66.000000	-0.017094	0.000000
8.063000	66.000000	-0.007392	0.000000
8.068000	66.000000	-0.005731	0.000000
8.073000	66.000000	-0.015079	0.000000
8.078000	66.000000	-0.007747	0.000000
8.083000	66.000000	-0.015563	0.000000
8.088000	66.000000	-0.015915	0.000000
8.093000	66.000000	-0.016264	0.000000
8.098000	66.000000	-0.018623	0.000000
8.103000	66.000000	-0.013427	0.000000
8.108000	66.000000	-0.011418	0.000000
8.113000	66.000000	-0.011411	0.000000
8.118000	66.000000	-0.009407	0.000000
8.123000	66.000000	-0.015434	0.000000
8.128000	66.000000	-0.008576	0.000000
8.133000	66.000000	-0.015910	0.000000
8.138000	66.000000	-0.011767	0.000000
8.143000	66.000000	-0.020760	0.000000
8.148000	66.000000	-0.014256	0.000000
8.153000	66.000000	-0.011768	0.000000
8.158000	66.000000	-0.012245	0.000000
8.163000	66.000000	-0.012942	0.000000
8.168000	66.000000	-0.010457	0.000000
8.173000	66.000000	-0.009756	0.000000
8.178000	66.000000	-0.014605	0.000000
8.183000	66.000000	-0.011408	0.000000
8.188000	66.000000	-0.016614	0.000000
8.193000	66.000000	-0.014605	0.000000
8.198000	66.000000	-0.011765	0.000000
8.203000	66.000000	-0.009748	0.000000
8.208000	66.000000	-0.006917	0.000000
8.213000	66.000000	-0.008448	0.000000
8.218000	66.000000	-0.006088	0.000000
8.223000	66.000000	-0.014954	0.000000
8.228000	66.000000	-0.014126	0.000000
8.233000	66.000000	-0.011630	0.000000
8.238000	66.000000	-0.010585	0.000000
8.243000	66.000000	-0.012946	0.000000
8.248000	66.000000	-0.011638	0.000000
8.253000	66.000000	-0.016610	0.000000
8.258000	66.000000	-0.012117	0.000000
8.263000	66.000000	-0.012946	0.000000
8.268000	66.000000	-0.011768	0.000000
8.273000	66.000000	-0.010584	0.000000
8.278000	66.000000	-0.010587	0.000000
8.283000	66.000000	-0.014602	0.000000
8.288000	66.000000	-0.008577	0.000000
8.293000	66.000000	-0.013427	0.000000
8.298000	66.000000	-0.009755	0.000000
8.303000	66.000000	-0.009759	0.000000
8.308000	66.000000	-0.013422	0.000000
8.313000	66.000000	-0.018265	0.000000
8.318000	66.000000	-0.009753	0.000000
8.323000	66.000000	-0.018271	0.000000
8.328000	66.000000	-0.015084	0.000000
8.333000	66.000000	-0.013419	0.000000
8.338000	66.000000	-0.018273	0.000000
8.343000	66.000000	-0.011893	0.000000
8.348000	66.000000	-0.009755	0.000000
8.353000	66.000000	-0.011063	0.000000
8.358000	66.000000	-0.017093	0.000000
8.363000	66.000000	-0.011067	0.000000
8.368000	66.000000	-0.014386	0.000000
8.373000	66.000000	-0.014601	0.000000
8.378000	66.000000	-0.008096	0.000000
8.383000	66.000000	-0.014387	0.000000
8.388000	66.000000	-0.009056	0.000000
8.393000	66.000000	-0.009055	0.000000
8.398000	66.000000	-0.003724	0.000000
8.403000	66.000000	-0.011760	0.000000
8.408000	66.000000	-0.010234	0.000000
8.413000	66.000000	-0.009279	0.000000
8.418000	66.000000	-0.012723	0.000000
8.423000	66.000000	-0.012592	0.000000
8.428000	66.000000	-0.015434	0.000000
8.433000	66.000000	-0.015434	0.000000
8.438000	66.000000	-0.015085	0.000000
8.443000	66.000000	-0.010933	0.000000
8.448000	66.000000	-0.009756	0.000000
8.453000	66.000000	-0.007264	0.000000
8.458000	66.000000	-0.008097	0.000000
8.463000	66.000000	-0.010109	0.000000
8.468000	66.000000	-0.008799	0.000000
8.473000	66.000000	-0.008099	0.000000
8.478000	66.000000	-0.013426	0.000000
8.483000	66.000000	-0.015436	0.000000
8.488000	66.000000	-0.010935	0.000000
8.493000	66.000000	-0.009406	0.000000
8.498000	66.000000	-0.009759	0.000000
8.503000	66.000000	-0.017436	0.000000
8.508000	66.000000	-0.006437	0.000000
8.513000	66.000000	-0.014256	0.000000
8.518000	66.000000	-0.017443	0.000000
8.523000	66.000000	-0.009753	0.000000
8.528000	66.000000	-0.009752	0.000000
8.533000	66.000000	-0.014256	0.000000
8.538000	66.000000	-0.008093	0.000000
8.543000	66.000000	-0.013775	0.000000
8.548000	66.000000	-0.006565	0.000000
8.553000	66.000000	-0.013773	0.000000
8.558000	66.000000	-0.012116	0.000000
8.563000	66.000000	-0.010933	0.000000
8.568000	66.000000	-0.011764	0.000000
8.573000	66.000000	-0.014604	0.000000
8.578000	66.000000	-0.009629	0.000000
8.583000	66.000000	-0.010589	0.000000
8.588000	66.000000	-0.006917	0.000000
8.593000	66.000000	-0.011764	0.000000
8.598000	66.000000	-0.013775	0.000000
8.603000	66.000000	-0.016605	0.000000
8.608000	66.000000	-0.014947	0.000000
8.613000	66.000000	-0.013776	0.000000
8.618000	66.000000	-0.009535	0.000000
8.623000	66.000000	-0.014601	0.000000
8.628000	66.000000	-0.010935	0.000000
8.633000	66.000000	-0.015784	0.000000
8.638000	66.000000	-0.007393	0.000000
8.643000	66.000000	-0.010585	0.000000
8.648000	66.000000	-0.016610	0.000000
8.653000	66.000000	-0.004902	0.000000
8.658000	66.000000	-0.019102	0.000000
8.663000	66.000000	-0.006214	0.000000
8.668000	66.000000	-0.014257	0.000000
8.673000	66.000000	-0.007743	0.000000
8.678000	66.000000	-0.007394	0.000000
8.683000	66.000000	-0.016258	0.000000
8.688000	66.000000	-0.011767	0.000000
8.693000	66.000000	-0.015434	0.000000
8.698000	66.000000	-0.008095	0.000000
8.703000	66.000000	-0.010108	0.000000
8.708000	66.000000	-0.017789	0.000000
8.713000	66.000000	-0.008447	0.000000
8.718000	66.000000	-0.012593	0.000000
8.723000	66.000000	-0.013293	0.000000
8.728000	66.000000	-0.008573	0.000000
8.733000	66.000000	-0.009275	0.000000
8.738000	66.000000	-0.012116	0.000000
8.743000	66.000000	-0.006917	0.000000
8.748000	66.000000	-0.008577	0.000000
8.753000	66.000000	-0.013076	0.000000
8.758000	66.000000	-0.013776	0.000000
8.763000	66.000000	-0.011067	0.000000
8.768000	66.000000	-0.012946	0.000000
8.773000	66.000000	-0.009756	0.000000
8.778000	66.000000	-0.013426	0.000000
8.783000	66.000000	-0.012597	0.000000
8.788000	66.000000	-0.016614	0.000000
8.793000	66.000000	-0.017090	0.000000
8.798000	66.000000	-0.013907	0.000000
8.803000	66.000000	-0.008704	0.000000
8.808000	66.000000	-0.011896	0.000000
8.813000	66.000000	-0.011897	0.000000
8.818000	66.000000	-0.006693	0.000000
8.823000	66.000000	-0.011893	0.000000
8.828000	66.000000	-0.015564	0.000000
8.833000	66.000000	-0.011416	0.000000
8.838000	66.000000	-0.015082	0.000000
8.843000	66.000000	-0.017094	0.000000
8.848000	66.000000	-0.015432	0.000000
8.853000	66.000000	-0.020761	0.000000
8.858000	66.000000	-0.016745	0.000000
8.863000	66.000000	-0.013906	0.000000
8.868000	66.000000	-0.013898	0.000000
8.873000	66.000000	-0.019101	0.000000
8.878000	66.000000	-0.013075	0.000000
8.883000	66.000000	-0.012724	0.000000
8.888000	66.000000	-0.013068	0.000000
8.893000	66.000000	-0.011066	0.000000
8.898000	66.000000	-0.012725	0.000000
8.903000	66.000000	-0.008225	0.000000
8.908000	66.000000	-0.012595	0.000000
8.913000	66.000000	-0.006565	0.000000
8.918000	66.000000	-0.018400	0.000000
8.923000	66.000000	-0.008575	0.000000
8.928000	66.000000	-0.020281	0.000000
8.933000	66.000000	-0.016745	0.000000
8.938000	66.000000	-0.013906	0.000000
8.943000	66.000000	-0.013074	0.000000
8.948000	66.000000	-0.009055	0.000000
8.953000	66.000000	-0.013076	0.000000
8.958000	66.000000	-0.007395	0.000000
8.963000	66.000000	-0.010585	0.000000
8.968000	66.000000	-0.007044	0.000000
8.973000	66.000000	-0.017094	0.000000
8.978000	66.000000	-0.012597	0.000000
8.983000	66.000000	-0.009402	0.000000
8.988000	66.000000	-0.011418	0.000000
8.993000	66.000000	-0.009056	0.000000
8.998000	66.000000	-0.019581	0.000000
9.003000	66.000000	-0.016397	0.000000
9.008000	66.000000	-0.012365	0.000000
9.013000	66.000000	-0.011545	0.000000
9.018000	66.000000	-0.009884	0.000000
9.023000	66.000000	-0.014735	0.000000
9.028000	66.000000	-0.019234	0.000000
9.033000	66.000000	-0.015435	0.000000
9.038000	66.000000	-0.015567	0.000000
9.043000	66.000000	-0.016746	0.000000
9.048000	66.000000	-0.016397	0.000000
9.053000	66.000000	-0.017574	0.000000
9.058000	66.000000	-0.016392	0.000000
9.063000	66.000000	-0.013552	0.000000
9.068000	66.000000	-0.009051	0.000000
9.073000	66.000000	-0.019099	0.000000
9.078000	66.000000	-0.011897	0.000000
9.083000	66.000000	-0.011067	0.000000
9.088000	66.000000	-0.015567	0.000000
9.093000	66.000000	-0.013206	0.000000
9.098000	66.000000	-0.011196	0.000000
9.103000	66.000000	-0.017223	0.000000
9.108000	66.000000	-0.011675	0.000000
9.113000	66.000000	-0.015567	0.000000
9.118000	66.000000	-0.018402	0.000000
9.123000	66.000000	-0.017090	0.000000
9.128000	66.000000	-0.004549	0.000000
9.133000	66.000000	-0.013074	0.000000
9.138000	66.000000	-0.017094	0.000000
9.143000	66.000000	-0.013903	0.000000
9.148000	66.000000	-0.011893	0.000000
9.153000	66.000000	-0.016393	0.000000
9.158000	66.000000	-0.006564	0.000000
9.163000	66.000000	-0.016256	0.000000
9.168000	66.000000	-0.017569	0.000000
9.173000	66.000000	-0.013776	0.000000
9.178000	66.000000	-0.006088	0.000000
9.183000	66.000000	-0.012244	0.000000
9.188000	66.000000	-0.016741	0.000000
9.193000	66.000000	-0.011413	0.000000
9.198000	66.000000	-0.019102	0.000000
9.203000	66.000000	-0.012243	0.000000
9.208000	66.000000	-0.012591	0.000000
9.213000	66.000000	-0.012598	0.000000
9.218000	66.000000	-0.005380	0.000000
9.223000	66.000000	-0.014256	0.000000
9.228000	66.000000	-0.013422	0.000000
9.233000	66.000000	-0.010106	0.000000
9.238000	66.000000	-0.011764	0.000000
9.243000	66.000000	-0.019928	0.000000
9.248000	66.000000	-0.011400	0.000000
9.253000	66.000000	-0.014254	0.000000
9.258000	66.000000	-0.014606	0.000000
9.263000	66.000000	-0.013074	0.000000
9.268000	66.000000	-0.015077	0.000000
9.273000	66.000000	-0.008220	0.000000
9.278000	66.000000	-0.015434	0.000000
9.283000	66.000000	-0.013427	0.000000
9.288000	66.000000	-0.011893	0.000000
9.293000	66.000000	-0.017573	0.000000
9.298000	66.000000	-0.016744	0.000000
9.303000	66.000000	-0.017089	0.000000
9.308000	66.000000	-0.012248	0.000000
9.313000	66.000000	-0.019581	0.000000
9.318000	66.000000	-0.019929	0.000000
9.323000	66.000000	-0.013556	0.000000
9.328000	66.000000	-0.021588	0.000000
9.333000	66.000000	-0.017570	0.000000
9.338000	66.000000	-0.017923	0.000000
9.343000	66.000000	-0.019581	0.000000
9.348000	66.000000	-0.017443	0.000000
9.353000	66.000000	-0.012244	0.000000
9.358000	66.000000	-0.018272	0.000000
9.363000	66.000000	-0.012240	0.000000
9.368000	66.000000	-0.013297	0.000000
9.373000	66.000000	-0.003723	0.000000
9.378000	66.000000	-0.012115	0.000000
9.383000	66.000000	-0.008929	0.000000
9.388000	66.000000	-0.009274	0.000000
9.393000	66.000000	-0.012597	0.000000
9.398000	66.000000	-0.011763	0.000000
9.403000	66.000000	-0.008449	0.000000
9.408000	66.000000	-0.008922	0.000000
9.413000	66.000000	-0.009623	0.000000
9.418000	66.000000	-0.007618	0.000000
9.423000	66.000000	-0.011986	0.000000
9.428000	66.000000	-0.018273	0.000000
9.433000	66.000000	-0.008446	0.000000
9.438000	66.000000	-0.004424	0.000000
9.443000	66.000000	-0.006917	0.000000
9.448000	66.000000	-0.015430	0.000000
9.453000	66.000000	-0.014126	0.000000
9.458000	66.000000	-0.011284	0.000000
9.463000	66.000000	-0.013068	0.000000
9.468000	66.000000	-0.014605	0.000000
9.473000	66.000000	-0.007396	0.000000
9.478000	66.000000	-0.015426	0.000000
9.483000	66.000000	-0.017094	0.000000
9.488000	66.000000	-0.009401	0.000000
9.493000	66.000000	-0.009752	0.000000
9.498000	66.000000	-0.019931	0.000000
9.503000	66.000000	-0.017439	0.000000
9.508000	66.000000	-0.017093	0.000000
9.513000	66.000000	-0.009756	0.000000
9.518000	66.000000	-0.017092	0.000000
9.523000	66.000000	-0.012724	0.000000
9.528000	66.000000	-0.008926	0.000000
9.533000	66.000000	-0.012585	0.000000
9.538000	66.000000	-0.018621	0.000000
9.543000	66.000000	-0.013418	0.000000
9.548000	66.000000	-0.009759	0.000000
9.553000	66.000000	-0.016264	0.000000
9.558000	66.000000	-0.011766	0.000000
9.563000	66.000000	-0.013425	0.000000
9.568000	66.000000	-0.008576	0.000000
9.573000	66.000000	-0.012726	0.000000
9.578000	66.000000	-0.011414	0.000000
9.583000	66.000000	-0.014603	0.000000
9.588000	66.000000	-0.010236	0.000000
9.593000	66.000000	-0.010237	0.000000
9.598000	66.000000	-0.015086	0.000000
9.603000	66.000000	-0.013427	0.000000
9.608000	66.000000	-0.006914	0.000000
9.613000	66.000000	-0.016261	0.000000
9.618000	66.000000	-0.012593	0.000000
9.623000	66.000000	-0.012946	0.000000
9.628000	66.000000	-0.015780	0.000000
9.633000	66.000000	-0.011767	0.000000
9.638000	66.000000	-0.018754	0.000000
9.643000	66.000000	-0.009056	0.000000
9.648000	66.000000	-0.010233	0.000000
9.653000	66.000000	-0.007395	0.000000
9.658000	66.000000	-0.014256	0.000000
9.663000	66.000000	-0.012245	0.000000
9.668000	66.000000	-0.012590	0.000000
9.673000	66.000000	-0.012726	0.000000
9.678000	66.000000	-0.011415	0.000000
9.683000	66.000000	-0.013904	0.000000
9.688000	66.000000	-0.010236	0.000000
9.693000	66.000000	-0.014250	0.000000
9.698000	66.000000	-0.017918	0.000000
9.703000	66.000000	-0.011896	0.000000
9.708000	66.000000	-0.006565	0.000000
9.713000	66.000000	-0.006902	0.000000
9.718000	66.000000	-0.012721	0.000000
9.723000	66.000000	-0.013074	0.000000
9.728000	66.000000	-0.017570	0.000000
9.733000	66.000000	-0.019233	0.000000
9.738000	66.000000	-0.011892	0.000000
9.743000	66.000000	-0.018401	0.000000
9.748000	66.000000	-0.014733	0.000000
9.753000	66.000000	-0.013903	0.000000
9.758000	66.000000	-0.017571	0.000000
9.763000	66.000000	-0.017443	0.000000
9.768000	66.000000	-0.016393	0.000000
9.773000	66.000000	-0.013908	0.000000
9.778000	66.000000	-0.018751	0.000000
9.783000	66.000000	-0.005730	0.000000
9.788000	66.000000	-0.015085	0.000000
9.793000	66.000000	-0.015567	0.000000
9.798000	66.000000	-0.016265	0.000000
9.803000	66.000000	-0.009402	0.000000
9.808000	66.000000	-0.015086	0.000000
9.813000	66.000000	-0.015434	0.000000
9.818000	66.000000	-0.017086	0.000000
9.823000	66.000000	-0.011892	0.000000
9.828000	66.000000	-0.012592	0.000000
9.833000	66.000000	-0.015216	0.000000
9.838000	66.000000	-0.019102	0.000000
9.843000	66.000000	-0.012724	0.000000
9.848000	66.000000	-0.007041	0.000000
9.853000	66.000000	-0.017570	0.000000
9.858000	66.000000	-0.016392	0.000000
9.863000	66.000000	-0.017919	0.000000
9.868000	66.000000	-0.014605	0.000000
9.873000	66.000000	-0.015083	0.000000
9.878000	66.000000	-0.010234	0.000000
9.883000	66.000000	-0.011067	0.000000
9.888000	66.000000	-0.015913	0.000000
9.893000	66.000000	-0.010587	0.000000
9.898000	66.000000	-0.011767	0.000000
9.903000	66.000000	-0.014249	0.000000
9.908000	66.000000	-0.017092	0.000000
9.913000	66.000000	-0.015082	0.000000
9.918000	66.000000	-0.008097	0.000000
9.923000	66.000000	-0.015211	0.000000
9.928000	66.000000	-0.022685	0.000000
9.933000	66.000000	-0.036648	0.000000
9.938000	66.000000	-0.040454	0.000000
9.943000	66.000000	-0.041629	0.000000
9.948000	66.000000	-0.033607	0.000000
9.953000	66.000000	-0.036650	0.000000
9.958000	66.000000	-0.037964	0.000000
9.963000	66.000000	-0.035475	0.000000
9.968000	66.000000	-0.037138	0.000000
9.973000	66.000000	-0.030149	0.000000
9.978000	66.000000	-0.032507	0.000000
9.983000	66.000000	-0.026349	0.000000
9.988000	66.000000	-0.034014	0.000000
9.993000	66.000000	-0.034858	0.000000
[truncated: 38,101 more rows]
