# Supplementary material for: Focused ultrasound excites cortical neurons via mechanosensitive calcium accumulation and ion channel amplification
Source: Nat Commun. 2022 Jan 25;13:493. doi: 10.1038/s41467-022-28040-1 (PMC8789820; doi:10.1038/s41467-022-28040-1)
Supplement: Supplementary file 6 — Source Data [file 41467_2022_28040_MOESM6_ESM.zip › Raw D_NatC_averaged/Fig2/b_temperature/1000ms_10sec_wo cell]

Time (s)	Laser Channel	Temperature	Aux In
0.003000	66.000000	0.004831	0.000000
0.008000	66.000000	0.001303	0.000000
0.013000	66.000000	-0.004845	0.000000
0.018000	66.000000	0.000335	0.000000
0.023000	66.000000	0.006002	0.000000
0.028000	66.000000	0.001162	0.000000
0.033000	66.000000	0.001992	0.000000
0.038000	66.000000	0.008006	0.000000
0.043000	66.000000	0.000816	0.000000
0.048000	66.000000	-0.000353	0.000000
0.053000	66.000000	-0.001181	0.000000
0.058000	66.000000	-0.002842	0.000000
0.063000	66.000000	0.001650	0.000000
0.068000	66.000000	0.008007	0.000000
0.073000	66.000000	-0.000840	0.000000
0.078000	66.000000	-0.000355	0.000000
0.083000	66.000000	-0.002843	0.000000
0.088000	66.000000	0.008838	0.000000
0.093000	66.000000	0.000333	0.000000
0.098000	66.000000	-0.002845	0.000000
0.103000	66.000000	0.001162	0.000000
0.108000	66.000000	0.003167	0.000000
0.113000	66.000000	-0.005189	0.000000
0.118000	66.000000	-0.000350	0.000000
0.123000	66.000000	-0.006994	0.000000
0.128000	66.000000	-0.002832	0.000000
0.133000	66.000000	0.001995	0.000000
0.138000	66.000000	-0.000700	0.000000
0.143000	66.000000	0.000816	0.000000
0.148000	66.000000	-0.004356	0.000000
0.153000	66.000000	-0.004353	0.000000
0.158000	66.000000	-0.001524	0.000000
0.163000	66.000000	0.001162	0.000000
0.168000	66.000000	-0.001527	0.000000
0.173000	66.000000	-0.005189	0.000000
0.178000	66.000000	0.003309	0.000000
0.183000	66.000000	0.001164	0.000000
0.188000	66.000000	0.000820	0.000000
0.193000	66.000000	0.004827	0.000000
0.198000	66.000000	-0.006018	0.000000
0.203000	66.000000	0.000131	0.000000
0.208000	66.000000	0.004485	0.000000
0.213000	66.000000	-9.337700E-6	0.000000
0.218000	66.000000	0.003168	0.000000
0.223000	66.000000	0.003652	0.000000
0.228000	66.000000	0.001162	0.000000
0.233000	66.000000	0.001995	0.000000
0.238000	66.000000	-9.296248E-6	0.000000
0.243000	66.000000	0.001993	0.000000
0.248000	66.000000	0.001507	0.000000
0.253000	66.000000	-0.001185	0.000000
0.258000	66.000000	0.006002	0.000000
0.263000	66.000000	-0.002500	0.000000
0.268000	66.000000	-0.004014	0.000000
0.273000	66.000000	0.008351	0.000000
0.278000	66.000000	-0.002842	0.000000
0.283000	66.000000	0.001994	0.000000
0.288000	66.000000	0.004342	0.000000
0.293000	66.000000	-0.001667	0.000000
0.298000	66.000000	-0.005190	0.000000
0.303000	66.000000	-0.004987	0.000000
0.308000	66.000000	0.004686	0.000000
0.313000	66.000000	-0.005187	0.000000
0.318000	66.000000	-0.000840	0.000000
0.323000	66.000000	0.003998	0.000000
0.328000	66.000000	-0.002845	0.000000
0.333000	66.000000	0.006001	0.000000
0.338000	66.000000	-9.337700E-6	0.000000
0.343000	66.000000	-0.002840	0.000000
0.348000	66.000000	-0.002011	0.000000
0.353000	66.000000	0.001993	0.000000
0.358000	66.000000	-0.004847	0.000000
0.363000	66.000000	0.000335	0.000000
0.368000	66.000000	-0.000494	0.000000
0.373000	66.000000	0.006002	0.000000
0.378000	66.000000	0.000677	0.000000
0.383000	66.000000	-0.003669	0.000000
0.388000	66.000000	-0.002015	0.000000
0.393000	66.000000	-0.002016	0.000000
0.398000	66.000000	0.004828	0.000000
0.403000	66.000000	0.003309	0.000000
0.408000	66.000000	0.003173	0.000000
0.413000	66.000000	-0.006507	0.000000
0.418000	66.000000	-0.005334	0.000000
0.423000	66.000000	-0.009335	0.000000
0.428000	66.000000	0.002822	0.000000
0.433000	66.000000	-0.002358	0.000000
0.438000	66.000000	-0.000498	0.000000
0.443000	66.000000	-0.001174	0.000000
0.448000	66.000000	-0.001322	0.000000
0.453000	66.000000	0.000675	0.000000
0.458000	66.000000	0.001855	0.000000
0.463000	66.000000	-0.001323	0.000000
0.468000	66.000000	-0.000840	0.000000
0.473000	66.000000	0.001166	0.000000
0.478000	66.000000	0.001166	0.000000
0.483000	66.000000	-0.006163	0.000000
0.488000	66.000000	-0.004643	0.000000
0.493000	66.000000	-0.000983	0.000000
0.498000	66.000000	-0.005821	0.000000
0.503000	66.000000	-0.008498	0.000000
0.508000	66.000000	-0.005819	0.000000
0.513000	66.000000	-0.001327	0.000000
0.518000	66.000000	-0.000843	0.000000
0.523000	66.000000	0.001851	0.000000
0.528000	66.000000	-2.527624E-6	0.000000
0.533000	66.000000	-0.006159	0.000000
0.538000	66.000000	0.002479	0.000000
0.543000	66.000000	-0.002499	0.000000
0.548000	66.000000	-0.001327	0.000000
0.553000	66.000000	0.001856	0.000000
0.558000	66.000000	-0.001808	0.000000
0.563000	66.000000	-0.001812	0.000000
0.568000	66.000000	-0.003669	0.000000
0.573000	66.000000	-0.002501	0.000000
0.578000	66.000000	-0.005819	0.000000
0.583000	66.000000	0.001166	0.000000
0.588000	66.000000	-0.001667	0.000000
0.593000	66.000000	0.000332	0.000000
0.598000	66.000000	-0.003813	0.000000
0.603000	66.000000	-0.002499	0.000000
0.608000	66.000000	-0.005327	0.000000
0.613000	66.000000	-0.002158	0.000000
0.618000	66.000000	-0.000982	0.000000
0.623000	66.000000	-0.006646	0.000000
0.628000	66.000000	-0.002299	0.000000
0.633000	66.000000	-0.010311	0.000000
0.638000	66.000000	-0.002299	0.000000
0.643000	66.000000	0.002686	0.000000
0.648000	66.000000	0.003171	0.000000
0.653000	66.000000	-0.003469	0.000000
0.658000	66.000000	0.005862	0.000000
0.663000	66.000000	0.003856	0.000000
0.668000	66.000000	-0.005821	0.000000
0.673000	66.000000	-0.006306	0.000000
0.678000	66.000000	-0.002983	0.000000
0.683000	66.000000	-0.004156	0.000000
0.688000	66.000000	-0.001324	0.000000
0.693000	66.000000	-0.007959	0.000000
0.698000	66.000000	-0.002155	0.000000
0.703000	66.000000	-0.003818	0.000000
0.708000	66.000000	-0.000152	0.000000
0.713000	66.000000	-0.004988	0.000000
0.718000	66.000000	-0.000494	0.000000
0.723000	66.000000	-0.003672	0.000000
0.728000	66.000000	-0.009140	0.000000
0.733000	66.000000	-0.002987	0.000000
0.738000	66.000000	0.000333	0.000000
0.743000	66.000000	-0.003330	0.000000
0.748000	66.000000	-0.005331	0.000000
0.753000	66.000000	0.004686	0.000000
0.758000	66.000000	-0.006163	0.000000
0.763000	66.000000	-0.000978	0.000000
0.768000	66.000000	0.001021	0.000000
0.773000	66.000000	-0.008651	0.000000
0.778000	66.000000	-0.008504	0.000000
0.783000	66.000000	-0.003814	0.000000
0.788000	66.000000	-0.004645	0.000000
0.793000	66.000000	-0.000983	0.000000
0.798000	66.000000	-0.004160	0.000000
0.803000	66.000000	-0.005821	0.000000
0.808000	66.000000	-0.005812	0.000000
0.813000	66.000000	-0.006647	0.000000
0.818000	66.000000	-0.004156	0.000000
0.823000	66.000000	-0.010307	0.000000
0.828000	66.000000	-0.006990	0.000000
0.833000	66.000000	-0.004647	0.000000
0.838000	66.000000	-0.010647	0.000000
0.843000	66.000000	-0.008652	0.000000
0.848000	66.000000	-0.006302	0.000000
0.853000	66.000000	-0.004988	0.000000
0.858000	66.000000	-0.002643	0.000000
0.863000	66.000000	0.004199	0.000000
0.868000	66.000000	0.000677	0.000000
0.873000	66.000000	0.003510	0.000000
0.878000	66.000000	-0.002154	0.000000
0.883000	66.000000	-0.001328	0.000000
0.888000	66.000000	-0.006161	0.000000
0.893000	66.000000	-0.005334	0.000000
0.898000	66.000000	-0.000983	0.000000
0.903000	66.000000	-0.002016	0.000000
0.908000	66.000000	-0.001669	0.000000
0.913000	66.000000	0.006346	0.000000
0.918000	66.000000	-0.000983	0.000000
0.923000	66.000000	0.000335	0.000000
0.928000	66.000000	0.008351	0.000000
0.933000	66.000000	-0.006643	0.000000
0.938000	66.000000	-0.004300	0.000000
0.943000	66.000000	0.001506	0.000000
0.948000	66.000000	-0.005818	0.000000
0.953000	66.000000	-0.005821	0.000000
0.958000	66.000000	-0.001328	0.000000
0.963000	66.000000	-0.002157	0.000000
0.968000	66.000000	0.003029	0.000000
0.973000	66.000000	-0.006505	0.000000
0.978000	66.000000	-0.001671	0.000000
0.983000	66.000000	-0.011478	0.000000
0.988000	66.000000	-0.009477	0.000000
0.993000	66.000000	-0.001667	0.000000
0.998000	66.000000	-0.003332	0.000000
1.003000	66.000000	-0.005817	0.000000
1.008000	66.000000	-0.001470	0.000000
1.013000	66.000000	-0.009816	0.000000
1.018000	66.000000	-0.001323	0.000000
1.023000	66.000000	-0.002011	0.000000
1.028000	66.000000	-0.006989	0.000000
1.033000	66.000000	0.000334	0.000000
1.038000	66.000000	-0.001328	0.000000
1.043000	66.000000	-0.001663	0.000000
1.048000	66.000000	0.002680	0.000000
1.053000	66.000000	0.005861	0.000000
1.058000	66.000000	-0.000839	0.000000
1.063000	66.000000	-0.001323	0.000000
1.068000	66.000000	-0.004988	0.000000
1.073000	66.000000	-0.002498	0.000000
1.078000	66.000000	0.000334	0.000000
1.083000	66.000000	-0.001183	0.000000
1.088000	66.000000	-0.003329	0.000000
1.093000	66.000000	-0.008988	0.000000
1.098000	66.000000	-0.004155	0.000000
1.103000	66.000000	-0.010161	0.000000
1.108000	66.000000	-0.001328	0.000000
1.113000	66.000000	-0.000983	0.000000
1.118000	66.000000	0.002682	0.000000
1.123000	66.000000	-0.001670	0.000000
1.128000	66.000000	-0.007480	0.000000
1.133000	66.000000	-0.003816	0.000000
1.138000	66.000000	-0.007818	0.000000
1.143000	66.000000	-0.002842	0.000000
1.148000	66.000000	0.001506	0.000000
1.153000	66.000000	-0.002503	0.000000
1.158000	66.000000	-0.002986	0.000000
1.163000	66.000000	-9.337700E-6	0.000000
1.168000	66.000000	-0.002983	0.000000
1.173000	66.000000	-0.003328	0.000000
1.178000	66.000000	0.001169	0.000000
1.183000	66.000000	-0.003330	0.000000
1.188000	66.000000	-0.004502	0.000000
1.193000	66.000000	-0.005676	0.000000
1.198000	66.000000	-0.002491	0.000000
1.203000	66.000000	0.000677	0.000000
1.208000	66.000000	0.001851	0.000000
1.213000	66.000000	-0.002158	0.000000
1.218000	66.000000	-0.002500	0.000000
1.223000	66.000000	-0.000498	0.000000
1.228000	66.000000	0.003166	0.000000
1.233000	66.000000	0.005660	0.000000
1.238000	66.000000	0.001162	0.000000
1.243000	66.000000	-0.004985	0.000000
1.248000	66.000000	-0.007821	0.000000
1.253000	66.000000	-0.003670	0.000000
1.258000	66.000000	0.000334	0.000000
1.263000	66.000000	-0.002500	0.000000
1.268000	66.000000	0.001162	0.000000
1.273000	66.000000	-0.001326	0.000000
1.278000	66.000000	0.001507	0.000000
1.283000	66.000000	0.003859	0.000000
1.288000	66.000000	-0.006648	0.000000
1.293000	66.000000	-0.001325	0.000000
1.298000	66.000000	-0.002154	0.000000
1.303000	66.000000	0.001852	0.000000
1.308000	66.000000	-0.003669	0.000000
1.313000	66.000000	-0.004160	0.000000
1.318000	66.000000	0.001651	0.000000
1.323000	66.000000	0.001512	0.000000
1.328000	66.000000	-1.075559E-5	0.000000
1.333000	66.000000	0.001365	0.000000
1.338000	66.000000	-0.002642	0.000000
1.343000	66.000000	-0.004159	0.000000
1.348000	66.000000	-0.006164	0.000000
1.353000	66.000000	-0.003332	0.000000
1.358000	66.000000	-0.005332	0.000000
1.363000	66.000000	-0.008159	0.000000
1.368000	66.000000	-0.001669	0.000000
1.373000	66.000000	-0.004991	0.000000
1.378000	66.000000	0.002681	0.000000
1.383000	66.000000	-0.004012	0.000000
1.388000	66.000000	-0.002011	0.000000
1.393000	66.000000	-0.003669	0.000000
1.398000	66.000000	0.001649	0.000000
1.403000	66.000000	-0.004504	0.000000
1.408000	66.000000	-0.006164	0.000000
1.413000	66.000000	-0.003669	0.000000
1.418000	66.000000	0.006487	0.000000
1.423000	66.000000	-0.002356	0.000000
1.428000	66.000000	0.002338	0.000000
1.433000	66.000000	-0.003326	0.000000
1.438000	66.000000	0.005173	0.000000
1.443000	66.000000	-0.011336	0.000000
1.448000	66.000000	-0.002015	0.000000
1.453000	66.000000	-4.439033E-6	0.000000
1.458000	66.000000	-0.003672	0.000000
1.463000	66.000000	-0.002840	0.000000
1.468000	66.000000	-0.006992	0.000000
1.473000	66.000000	-0.002844	0.000000
1.478000	66.000000	-0.000495	0.000000
1.483000	66.000000	-0.001327	0.000000
1.488000	66.000000	0.001655	0.000000
1.493000	66.000000	-1.006741E-5	0.000000
1.498000	66.000000	-0.002846	0.000000
1.503000	66.000000	-0.001669	0.000000
1.508000	66.000000	-0.001666	0.000000
1.513000	66.000000	-0.002503	0.000000
1.518000	66.000000	-0.002985	0.000000
1.523000	66.000000	-0.004840	0.000000
1.528000	66.000000	0.001648	0.000000
1.533000	66.000000	0.002336	0.000000
1.538000	66.000000	-0.000499	0.000000
1.543000	66.000000	-0.002843	0.000000
1.548000	66.000000	-0.006503	0.000000
1.553000	66.000000	-0.001669	0.000000
1.558000	66.000000	-0.002845	0.000000
1.563000	66.000000	-0.009821	0.000000
1.568000	66.000000	-0.002845	0.000000
1.573000	66.000000	-0.004304	0.000000
1.578000	66.000000	-0.001324	0.000000
1.583000	66.000000	-0.004505	0.000000
1.588000	66.000000	0.004831	0.000000
1.593000	66.000000	0.004826	0.000000
1.598000	66.000000	0.003176	0.000000
1.603000	66.000000	-1.346659E-5	0.000000
1.608000	66.000000	-0.000494	0.000000
1.613000	66.000000	0.000818	0.000000
1.618000	66.000000	-0.008163	0.000000
1.623000	66.000000	-0.002845	0.000000
1.628000	66.000000	0.001021	0.000000
1.633000	66.000000	-0.006162	0.000000
1.638000	66.000000	-0.000356	0.000000
1.643000	66.000000	-0.005674	0.000000
1.648000	66.000000	0.006487	0.000000
1.653000	66.000000	-0.001673	0.000000
1.658000	66.000000	-0.002358	0.000000
1.663000	66.000000	-0.000494	0.000000
1.668000	66.000000	-0.000840	0.000000
1.673000	66.000000	-0.000495	0.000000
1.678000	66.000000	-0.005677	0.000000
1.683000	66.000000	0.002824	0.000000
1.688000	66.000000	0.000677	0.000000
1.693000	66.000000	-0.000495	0.000000
1.698000	66.000000	0.001991	0.000000
1.703000	66.000000	-0.001324	0.000000
1.708000	66.000000	0.000679	0.000000
1.713000	66.000000	-0.007336	0.000000
1.718000	66.000000	-0.005817	0.000000
1.723000	66.000000	-0.001329	0.000000
1.728000	66.000000	-0.010507	0.000000
1.733000	66.000000	-0.004500	0.000000
1.738000	66.000000	-0.004991	0.000000
1.743000	66.000000	-0.004505	0.000000
1.748000	66.000000	-0.004845	0.000000
1.753000	66.000000	0.002337	0.000000
1.758000	66.000000	-0.008643	0.000000
1.763000	66.000000	-0.000154	0.000000
1.768000	66.000000	0.001992	0.000000
1.773000	66.000000	-0.000843	0.000000
1.778000	66.000000	-0.002500	0.000000
1.783000	66.000000	-0.001812	0.000000
1.788000	66.000000	-0.004018	0.000000
1.793000	66.000000	-0.000984	0.000000
1.798000	66.000000	-0.008651	0.000000
1.803000	66.000000	0.000334	0.000000
1.808000	66.000000	-0.005329	0.000000
1.813000	66.000000	-0.004645	0.000000
1.818000	66.000000	0.001509	0.000000
1.823000	66.000000	-0.001673	0.000000
1.828000	66.000000	-0.001325	0.000000
1.833000	66.000000	0.000341	0.000000
1.838000	66.000000	0.001165	0.000000
1.843000	66.000000	-0.009678	0.000000
1.848000	66.000000	0.000332	0.000000
1.853000	66.000000	0.000333	0.000000
1.858000	66.000000	-0.001182	0.000000
1.863000	66.000000	-0.006849	0.000000
1.868000	66.000000	0.004829	0.000000
1.873000	66.000000	0.007176	0.000000
1.878000	66.000000	-0.000494	0.000000
1.883000	66.000000	-0.006157	0.000000
1.888000	66.000000	0.002336	0.000000
1.893000	66.000000	-0.004985	0.000000
1.898000	66.000000	0.001507	0.000000
1.903000	66.000000	0.000820	0.000000
1.908000	66.000000	-0.006505	0.000000
1.913000	66.000000	-0.006158	0.000000
1.918000	66.000000	-0.000153	0.000000
1.923000	66.000000	-0.011477	0.000000
1.928000	66.000000	0.001506	0.000000
1.933000	66.000000	-0.000497	0.000000
1.938000	66.000000	-0.001327	0.000000
1.943000	66.000000	0.000336	0.000000
1.948000	66.000000	-0.001183	0.000000
1.953000	66.000000	-0.001180	0.000000
1.958000	66.000000	-0.003330	0.000000
1.963000	66.000000	-0.001667	0.000000
1.968000	66.000000	-0.002845	0.000000
1.973000	66.000000	-7.375760E-6	0.000000
1.978000	66.000000	0.005516	0.000000
1.983000	66.000000	0.003998	0.000000
1.988000	66.000000	0.000822	0.000000
1.993000	66.000000	0.000678	0.000000
1.998000	66.000000	-0.004360	0.000000
2.003000	66.000000	0.002825	0.000000
2.008000	66.000000	-0.001667	0.000000
2.013000	66.000000	0.004480	0.000000
2.018000	66.000000	-0.000831	0.000000
2.023000	66.000000	-0.000839	0.000000
2.028000	66.000000	0.004139	0.000000
2.033000	66.000000	-0.004505	0.000000
2.038000	66.000000	0.002337	0.000000
2.043000	66.000000	0.001649	0.000000
2.048000	66.000000	0.006486	0.000000
2.053000	66.000000	-0.000979	0.000000
2.058000	66.000000	-0.002016	0.000000
2.063000	66.000000	0.003510	0.000000
2.068000	66.000000	-1.006741E-5	0.000000
2.073000	66.000000	0.001162	0.000000
2.078000	66.000000	0.003651	0.000000
2.083000	66.000000	-0.003674	0.000000
2.088000	66.000000	-0.002014	0.000000
2.093000	66.000000	-0.001327	0.000000
2.098000	66.000000	-0.002643	0.000000
2.103000	66.000000	0.005171	0.000000
2.108000	66.000000	-0.006161	0.000000
2.113000	66.000000	-0.002015	0.000000
2.118000	66.000000	-0.002845	0.000000
2.123000	66.000000	0.002337	0.000000
2.128000	66.000000	0.001650	0.000000
2.133000	66.000000	0.002002	0.000000
2.138000	66.000000	-0.000843	0.000000
2.143000	66.000000	0.001992	0.000000
2.148000	66.000000	0.006833	0.000000
2.153000	66.000000	-0.003329	0.000000
2.158000	66.000000	0.006487	0.000000
2.163000	66.000000	-1.006602E-5	0.000000
2.168000	66.000000	-0.002014	0.000000
2.173000	66.000000	0.001649	0.000000
2.178000	66.000000	-0.003674	0.000000
2.183000	66.000000	0.004827	0.000000
2.188000	66.000000	0.000478	0.000000
2.193000	66.000000	0.005173	0.000000
2.198000	66.000000	0.003651	0.000000
2.203000	66.000000	-0.002016	0.000000
2.208000	66.000000	-0.002013	0.000000
2.213000	66.000000	0.002684	0.000000
2.218000	66.000000	-0.008989	0.000000
2.223000	66.000000	-0.004847	0.000000
2.228000	66.000000	0.000677	0.000000
2.233000	66.000000	0.005515	0.000000
2.238000	66.000000	-0.003814	0.000000
2.243000	66.000000	-0.008163	0.000000
2.248000	66.000000	-0.006307	0.000000
2.253000	66.000000	0.000336	0.000000
2.258000	66.000000	-0.001669	0.000000
2.263000	66.000000	-0.003531	0.000000
2.268000	66.000000	0.000333	0.000000
2.273000	66.000000	0.002338	0.000000
2.278000	66.000000	-0.005676	0.000000
2.283000	66.000000	-0.003669	0.000000
2.288000	66.000000	-0.001814	0.000000
2.293000	66.000000	-0.001325	0.000000
2.298000	66.000000	0.003168	0.000000
2.303000	66.000000	-0.001325	0.000000
2.308000	66.000000	-0.004992	0.000000
2.313000	66.000000	-0.002148	0.000000
2.318000	66.000000	0.001853	0.000000
2.323000	66.000000	0.001995	0.000000
2.328000	66.000000	-0.005334	0.000000
2.333000	66.000000	-0.005819	0.000000
2.338000	66.000000	0.000332	0.000000
2.343000	66.000000	0.000334	0.000000
2.348000	66.000000	-0.003327	0.000000
2.353000	66.000000	-0.000153	0.000000
2.358000	66.000000	-0.002844	0.000000
2.363000	66.000000	0.001506	0.000000
2.368000	66.000000	0.005172	0.000000
2.373000	66.000000	-0.003674	0.000000
2.378000	66.000000	0.001162	0.000000
2.383000	66.000000	0.003511	0.000000
2.388000	66.000000	0.002822	0.000000
2.393000	66.000000	0.000819	0.000000
2.398000	66.000000	0.006002	0.000000
2.403000	66.000000	0.000820	0.000000
2.408000	66.000000	-0.009678	0.000000
2.413000	66.000000	0.001162	0.000000
2.418000	66.000000	-0.000152	0.000000
2.423000	66.000000	-0.000153	0.000000
2.428000	66.000000	-0.002978	0.000000
2.433000	66.000000	0.000682	0.000000
2.438000	66.000000	0.000191	0.000000
2.443000	66.000000	-0.001324	0.000000
2.448000	66.000000	-0.002498	0.000000
2.453000	66.000000	-0.002845	0.000000
2.458000	66.000000	-0.003819	0.000000
2.463000	66.000000	-0.002496	0.000000
2.468000	66.000000	0.002681	0.000000
2.473000	66.000000	-0.002987	0.000000
2.478000	66.000000	-0.005814	0.000000
2.483000	66.000000	-0.006645	0.000000
2.488000	66.000000	-0.003473	0.000000
2.493000	66.000000	-0.004986	0.000000
2.498000	66.000000	-0.008308	0.000000
2.503000	66.000000	-0.001814	0.000000
2.508000	66.000000	-0.002157	0.000000
2.513000	66.000000	-0.007822	0.000000
2.518000	66.000000	-0.005821	0.000000
2.523000	66.000000	-0.008163	0.000000
2.528000	66.000000	-0.002155	0.000000
2.533000	66.000000	-0.000496	0.000000
2.538000	66.000000	-0.002499	0.000000
2.543000	66.000000	-0.001324	0.000000
2.548000	66.000000	-0.000498	0.000000
2.553000	66.000000	-0.004503	0.000000
2.558000	66.000000	-0.006018	0.000000
2.563000	66.000000	-0.000843	0.000000
2.568000	66.000000	-0.004501	0.000000
2.573000	66.000000	0.000681	0.000000
2.578000	66.000000	-1.006741E-5	0.000000
2.583000	66.000000	-0.003329	0.000000
2.588000	66.000000	-0.005333	0.000000
2.593000	66.000000	-0.005331	0.000000
2.598000	66.000000	0.003998	0.000000
2.603000	66.000000	-0.005675	0.000000
2.608000	66.000000	0.001507	0.000000
2.613000	66.000000	-0.001662	0.000000
2.618000	66.000000	-0.001669	0.000000
2.623000	66.000000	-0.002157	0.000000
2.628000	66.000000	-0.000839	0.000000
2.633000	66.000000	0.006832	0.000000
2.638000	66.000000	-0.001665	0.000000
2.643000	66.000000	0.000335	0.000000
2.648000	66.000000	0.003997	0.000000
2.653000	66.000000	0.001506	0.000000
2.658000	66.000000	-0.002499	0.000000
2.663000	66.000000	0.001506	0.000000
2.668000	66.000000	-0.002984	0.000000
2.673000	66.000000	0.001993	0.000000
2.678000	66.000000	-0.000148	0.000000
2.683000	66.000000	-0.000148	0.000000
2.688000	66.000000	-0.002503	0.000000
2.693000	66.000000	0.001992	0.000000
2.698000	66.000000	-0.001328	0.000000
2.703000	66.000000	-0.009822	0.000000
2.708000	66.000000	-0.002987	0.000000
2.713000	66.000000	-0.007334	0.000000
2.718000	66.000000	0.001164	0.000000
2.723000	66.000000	-0.001670	0.000000
2.728000	66.000000	-0.002980	0.000000
2.733000	66.000000	0.005036	0.000000
2.738000	66.000000	-0.004505	0.000000
2.743000	66.000000	-0.004989	0.000000
2.748000	66.000000	0.001162	0.000000
2.753000	66.000000	-0.006158	0.000000
2.758000	66.000000	0.001506	0.000000
2.763000	66.000000	0.001164	0.000000
2.768000	66.000000	-0.002845	0.000000
2.773000	66.000000	-0.001325	0.000000
2.778000	66.000000	-0.001672	0.000000
2.783000	66.000000	0.003996	0.000000
2.788000	66.000000	0.001164	0.000000
2.793000	66.000000	0.000342	0.000000
2.798000	66.000000	0.001162	0.000000
2.803000	66.000000	0.003995	0.000000
2.808000	66.000000	-0.003330	0.000000
2.813000	66.000000	0.001851	0.000000
2.818000	66.000000	-0.004647	0.000000
2.823000	66.000000	-0.000498	0.000000
2.828000	66.000000	-0.004496	0.000000
2.833000	66.000000	-0.006503	0.000000
2.838000	66.000000	-9.337700E-6	0.000000
2.843000	66.000000	-0.007329	0.000000
2.848000	66.000000	0.004140	0.000000
2.853000	66.000000	-0.009336	0.000000
2.858000	66.000000	-0.002502	0.000000
2.863000	66.000000	-0.003672	0.000000
2.868000	66.000000	-0.002007	0.000000
2.873000	66.000000	0.002335	0.000000
2.878000	66.000000	-0.002983	0.000000
2.883000	66.000000	0.003166	0.000000
2.888000	66.000000	0.003996	0.000000
2.893000	66.000000	-0.001671	0.000000
2.898000	66.000000	-0.002845	0.000000
2.903000	66.000000	-0.002985	0.000000
2.908000	66.000000	-0.004503	0.000000
2.913000	66.000000	-0.001325	0.000000
2.918000	66.000000	0.002339	0.000000
2.923000	66.000000	-0.001327	0.000000
2.928000	66.000000	-0.007821	0.000000
2.933000	66.000000	-0.002490	0.000000
2.938000	66.000000	-0.005118	0.000000
2.943000	66.000000	0.001162	0.000000
2.948000	66.000000	-0.000984	0.000000
2.953000	66.000000	-0.006643	0.000000
2.958000	66.000000	-0.008164	0.000000
2.963000	66.000000	0.001020	0.000000
2.968000	66.000000	0.002823	0.000000
2.973000	66.000000	-0.000493	0.000000
2.978000	66.000000	-0.004162	0.000000
2.983000	66.000000	-0.001810	0.000000
2.988000	66.000000	0.000190	0.000000
2.993000	66.000000	-0.001667	0.000000
2.998000	66.000000	-0.002840	0.000000
3.003000	66.000000	-0.001813	0.000000
3.008000	66.000000	-0.000640	0.000000
3.013000	66.000000	-0.002985	0.000000
3.018000	66.000000	-0.001324	0.000000
3.023000	66.000000	-0.005329	0.000000
3.028000	66.000000	0.000335	0.000000
3.033000	66.000000	0.004199	0.000000
3.038000	66.000000	-0.005133	0.000000
3.043000	66.000000	0.000336	0.000000
3.048000	66.000000	-0.000639	0.000000
3.053000	66.000000	-0.007335	0.000000
3.058000	66.000000	-0.002984	0.000000
3.063000	66.000000	-0.002987	0.000000
3.068000	66.000000	-0.008646	0.000000
3.073000	66.000000	-0.007481	0.000000
3.078000	66.000000	-0.001807	0.000000
3.083000	66.000000	-0.000639	0.000000
3.088000	66.000000	-0.003474	0.000000
3.093000	66.000000	-0.010163	0.000000
3.098000	66.000000	-0.004978	0.000000
3.103000	66.000000	-0.007335	0.000000
3.108000	66.000000	0.002336	0.000000
3.113000	66.000000	0.001507	0.000000
3.118000	66.000000	-0.001327	0.000000
3.123000	66.000000	-0.001325	0.000000
3.128000	66.000000	-0.003674	0.000000
3.133000	66.000000	-0.004847	0.000000
3.138000	66.000000	-0.004504	0.000000
3.143000	66.000000	-0.006500	0.000000
3.148000	66.000000	-0.003328	0.000000
3.153000	66.000000	-0.003329	0.000000
3.158000	66.000000	-0.003327	0.000000
3.163000	66.000000	-1.344588E-5	0.000000
3.168000	66.000000	0.002681	0.000000
3.173000	66.000000	-0.004158	0.000000
3.178000	66.000000	0.000333	0.000000
3.183000	66.000000	-0.001669	0.000000
3.188000	66.000000	-0.005819	0.000000
3.193000	66.000000	-0.002153	0.000000
3.198000	66.000000	-0.010507	0.000000
3.203000	66.000000	-0.009678	0.000000
3.208000	66.000000	-0.002987	0.000000
3.213000	66.000000	-0.006840	0.000000
3.218000	66.000000	-0.004983	0.000000
3.223000	66.000000	-0.007481	0.000000
3.228000	66.000000	-0.001814	0.000000
3.233000	66.000000	0.000677	0.000000
3.238000	66.000000	-0.009818	0.000000
3.243000	66.000000	-0.006988	0.000000
3.248000	66.000000	0.002336	0.000000
3.253000	66.000000	-0.008507	0.000000
3.258000	66.000000	-0.003330	0.000000
3.263000	66.000000	-0.004160	0.000000
3.268000	66.000000	-0.003328	0.000000
3.273000	66.000000	-0.002500	0.000000
3.278000	66.000000	-0.006838	0.000000
3.283000	66.000000	-0.004158	0.000000
3.288000	66.000000	0.002339	0.000000
3.293000	66.000000	-0.002501	0.000000
3.298000	66.000000	0.000677	0.000000
3.303000	66.000000	-0.000984	0.000000
3.308000	66.000000	-0.004983	0.000000
3.313000	66.000000	-0.011338	0.000000
3.318000	66.000000	0.000677	0.000000
3.323000	66.000000	-0.000498	0.000000
3.328000	66.000000	-0.003185	0.000000
3.333000	66.000000	-0.006844	0.000000
3.338000	66.000000	-0.001669	0.000000
3.343000	66.000000	-0.003183	0.000000
3.348000	66.000000	-0.002008	0.000000
3.353000	66.000000	-0.001324	0.000000
3.358000	66.000000	-0.004017	0.000000
3.363000	66.000000	-0.006504	0.000000
3.368000	66.000000	0.003996	0.000000
3.373000	66.000000	-0.004987	0.000000
3.378000	66.000000	-0.000840	0.000000
3.383000	66.000000	-0.005675	0.000000
3.388000	66.000000	-0.004843	0.000000
3.393000	66.000000	-0.003670	0.000000
3.398000	66.000000	-0.005327	0.000000
3.403000	66.000000	-0.000355	0.000000
3.408000	66.000000	-0.008160	0.000000
3.413000	66.000000	-0.003670	0.000000
3.418000	66.000000	-0.003667	0.000000
3.423000	66.000000	-0.007334	0.000000
3.428000	66.000000	-0.001670	0.000000
3.433000	66.000000	-0.004493	0.000000
3.438000	66.000000	0.000335	0.000000
3.443000	66.000000	0.003859	0.000000
3.448000	66.000000	-0.006993	0.000000
3.453000	66.000000	-0.007136	0.000000
3.458000	66.000000	-0.006793	0.000000
3.463000	66.000000	-0.005817	0.000000
3.468000	66.000000	-0.009140	0.000000
3.473000	66.000000	-0.002643	0.000000
3.478000	66.000000	-0.002987	0.000000
3.483000	66.000000	-0.003817	0.000000
3.488000	66.000000	0.001021	0.000000
3.493000	66.000000	-0.008643	0.000000
3.498000	66.000000	-0.003332	0.000000
3.503000	66.000000	-0.007476	0.000000
3.508000	66.000000	-0.011140	0.000000
3.513000	66.000000	-0.003814	0.000000
3.518000	66.000000	-0.007471	0.000000
3.523000	66.000000	-0.006308	0.000000
3.528000	66.000000	-0.000640	0.000000
3.533000	66.000000	-0.009134	0.000000
3.538000	66.000000	-0.010795	0.000000
3.543000	66.000000	-0.004647	0.000000
3.548000	66.000000	-0.007136	0.000000
3.553000	66.000000	-0.008302	0.000000
3.558000	66.000000	-0.005959	0.000000
3.563000	66.000000	-0.005133	0.000000
3.568000	66.000000	-0.004299	0.000000
3.573000	66.000000	-0.004992	0.000000
3.578000	66.000000	0.000881	0.000000
3.583000	66.000000	-0.005472	0.000000
3.588000	66.000000	-0.007480	0.000000
3.593000	66.000000	-0.015284	0.000000
3.598000	66.000000	-0.007132	0.000000
3.603000	66.000000	-0.000639	0.000000
3.608000	66.000000	-0.007137	0.000000
3.613000	66.000000	-0.002299	0.000000
3.618000	66.000000	-0.009477	0.000000
3.623000	66.000000	-0.002300	0.000000
3.628000	66.000000	-0.004648	0.000000
3.633000	66.000000	-0.009481	0.000000
3.638000	66.000000	-0.003818	0.000000
3.643000	66.000000	-0.003470	0.000000
3.648000	66.000000	-0.006787	0.000000
3.653000	66.000000	-0.006305	0.000000
3.658000	66.000000	-0.002641	0.000000
3.663000	66.000000	-0.010456	0.000000
3.668000	66.000000	-0.006650	0.000000
3.673000	66.000000	-0.005477	0.000000
3.678000	66.000000	-0.006990	0.000000
3.683000	66.000000	-0.000639	0.000000
3.688000	66.000000	-0.007477	0.000000
3.693000	66.000000	-0.008994	0.000000
3.698000	66.000000	-0.002983	0.000000
3.703000	66.000000	-0.004647	0.000000
3.708000	66.000000	-0.001122	0.000000
3.713000	66.000000	-0.007967	0.000000
3.718000	66.000000	-0.015628	0.000000
3.723000	66.000000	-0.012455	0.000000
3.728000	66.000000	-0.006793	0.000000
3.733000	66.000000	-0.004789	0.000000
3.738000	66.000000	-0.007132	0.000000
3.743000	66.000000	-0.005476	0.000000
3.748000	66.000000	-0.011625	0.000000
3.753000	66.000000	-0.002290	0.000000
3.758000	66.000000	-0.012799	0.000000
3.763000	66.000000	-0.011138	0.000000
3.768000	66.000000	-0.007966	0.000000
3.773000	66.000000	-0.002782	0.000000
3.778000	66.000000	-0.007962	0.000000
3.783000	66.000000	-0.016457	0.000000
3.788000	66.000000	-0.008791	0.000000
3.793000	66.000000	-0.009133	0.000000
3.798000	66.000000	-0.007966	0.000000
3.803000	66.000000	-0.010792	0.000000
3.808000	66.000000	-0.010309	0.000000
3.813000	66.000000	-0.007136	0.000000
3.818000	66.000000	-0.008310	0.000000
3.823000	66.000000	-0.002640	0.000000
3.828000	66.000000	-0.007136	0.000000
3.833000	66.000000	-0.004646	0.000000
3.838000	66.000000	-0.016118	0.000000
3.843000	66.000000	-0.011966	0.000000
3.848000	66.000000	-0.007959	0.000000
3.853000	66.000000	-0.007967	0.000000
3.858000	66.000000	-0.006646	0.000000
3.863000	66.000000	-0.004986	0.000000
3.868000	66.000000	-0.011969	0.000000
3.873000	66.000000	-0.010311	0.000000
3.878000	66.000000	-0.001464	0.000000
3.883000	66.000000	-0.004987	0.000000
3.888000	66.000000	-0.008644	0.000000
3.893000	66.000000	-0.011478	0.000000
3.898000	66.000000	-0.011139	0.000000
3.903000	66.000000	-0.008792	0.000000
3.908000	66.000000	-0.007133	0.000000
3.913000	66.000000	-0.004984	0.000000
3.918000	66.000000	-0.008652	0.000000
3.923000	66.000000	-0.006303	0.000000
3.928000	66.000000	-0.011135	0.000000
3.933000	66.000000	-0.009963	0.000000
3.938000	66.000000	-0.000639	0.000000
3.943000	66.000000	-0.009135	0.000000
3.948000	66.000000	-0.006794	0.000000
3.953000	66.000000	-0.008303	0.000000
3.958000	66.000000	-0.009134	0.000000
3.963000	66.000000	-0.005964	0.000000
3.968000	66.000000	-0.013482	0.000000
3.973000	66.000000	-0.011478	0.000000
3.978000	66.000000	-0.005821	0.000000
3.983000	66.000000	-0.001465	0.000000
3.988000	66.000000	-0.006990	0.000000
3.993000	66.000000	-0.007619	0.000000
3.998000	66.000000	-0.009626	0.000000
4.003000	66.000000	-0.007135	0.000000
4.008000	66.000000	-0.010794	0.000000
4.013000	66.000000	-0.008797	0.000000
4.018000	66.000000	-0.011625	0.000000
4.023000	66.000000	-0.013140	0.000000
4.028000	66.000000	-0.008793	0.000000
4.033000	66.000000	-0.008794	0.000000
4.038000	66.000000	-0.004158	0.000000
4.043000	66.000000	-0.004647	0.000000
4.048000	66.000000	-0.006303	0.000000
4.053000	66.000000	-0.008449	0.000000
4.058000	66.000000	-0.007965	0.000000
4.063000	66.000000	-0.004788	0.000000
4.068000	66.000000	-0.013969	0.000000
4.073000	66.000000	-0.010795	0.000000
4.078000	66.000000	-0.009477	0.000000
4.083000	66.000000	-0.009140	0.000000
4.088000	66.000000	-0.005476	0.000000
4.093000	66.000000	-0.007623	0.000000
4.098000	66.000000	-0.014458	0.000000
4.103000	66.000000	-0.010455	0.000000
4.108000	66.000000	-0.005619	0.000000
4.113000	66.000000	-0.007958	0.000000
4.118000	66.000000	-0.014311	0.000000
4.123000	66.000000	-0.012798	0.000000
4.128000	66.000000	-0.003959	0.000000
4.133000	66.000000	-0.007481	0.000000
4.138000	66.000000	-0.008308	0.000000
4.143000	66.000000	-0.005960	0.000000
4.148000	66.000000	-0.005476	0.000000
4.153000	66.000000	-0.011629	0.000000
4.158000	66.000000	-0.007965	0.000000
4.163000	66.000000	-0.004303	0.000000
4.168000	66.000000	-0.009134	0.000000
4.173000	66.000000	-0.007137	0.000000
4.178000	66.000000	-0.011964	0.000000
4.183000	66.000000	-0.004304	0.000000
4.188000	66.000000	-0.012798	0.000000
4.193000	66.000000	-0.006794	0.000000
4.198000	66.000000	-0.011283	0.000000
4.203000	66.000000	-0.012454	0.000000
4.208000	66.000000	-0.007624	0.000000
4.213000	66.000000	-0.007280	0.000000
4.218000	66.000000	-0.010799	0.000000
4.223000	66.000000	-0.010453	0.000000
4.228000	66.000000	-0.015285	0.000000
4.233000	66.000000	-0.000780	0.000000
4.238000	66.000000	-0.007624	0.000000
4.243000	66.000000	-0.012456	0.000000
4.248000	66.000000	-0.013285	0.000000
4.253000	66.000000	-0.010453	0.000000
4.258000	66.000000	-0.016458	0.000000
4.263000	66.000000	-0.013628	0.000000
4.268000	66.000000	-0.008111	0.000000
4.273000	66.000000	-0.010113	0.000000
4.278000	66.000000	-0.006449	0.000000
4.283000	66.000000	-0.010796	0.000000
4.288000	66.000000	-0.011770	0.000000
4.293000	66.000000	-0.006792	0.000000
4.298000	66.000000	-0.009623	0.000000
4.303000	66.000000	-0.010796	0.000000
4.308000	66.000000	-0.008939	0.000000
4.313000	66.000000	-0.008306	0.000000
4.318000	66.000000	-0.003612	0.000000
4.323000	66.000000	-0.009625	0.000000
4.328000	66.000000	-0.009282	0.000000
4.333000	66.000000	-0.008796	0.000000
4.338000	66.000000	-0.005961	0.000000
4.343000	66.000000	-0.007619	0.000000
4.348000	66.000000	-0.010943	0.000000
4.353000	66.000000	-0.009621	0.000000
4.358000	66.000000	-0.007280	0.000000
4.363000	66.000000	-0.004790	0.000000
4.368000	66.000000	-0.012456	0.000000
4.373000	66.000000	-0.007965	0.000000
4.378000	66.000000	-0.010454	0.000000
4.383000	66.000000	-0.009616	0.000000
4.388000	66.000000	-0.013629	0.000000
4.393000	66.000000	-0.005132	0.000000
4.398000	66.000000	-0.013280	0.000000
4.403000	66.000000	-0.012796	0.000000
4.408000	66.000000	-0.007962	0.000000
4.413000	66.000000	-0.009967	0.000000
4.418000	66.000000	-0.010455	0.000000
4.423000	66.000000	-0.009623	0.000000
4.428000	66.000000	-0.009138	0.000000
4.433000	66.000000	-0.007966	0.000000
4.438000	66.000000	-0.006793	0.000000
4.443000	66.000000	-0.003131	0.000000
4.448000	66.000000	-0.015132	0.000000
4.453000	66.000000	-0.013480	0.000000
4.458000	66.000000	-0.007280	0.000000
4.463000	66.000000	-0.008796	0.000000
4.468000	66.000000	-0.007478	0.000000
4.473000	66.000000	-0.007623	0.000000
4.478000	66.000000	-0.006786	0.000000
4.483000	66.000000	-0.010796	0.000000
4.488000	66.000000	-0.014456	0.000000
4.493000	66.000000	-0.016453	0.000000
4.498000	66.000000	-0.015627	0.000000
4.503000	66.000000	-0.005619	0.000000
4.508000	66.000000	-0.012454	0.000000
4.513000	66.000000	-0.012446	0.000000
4.518000	66.000000	-0.008792	0.000000
4.523000	66.000000	-0.015287	0.000000
4.528000	66.000000	-0.016942	0.000000
4.533000	66.000000	-0.011276	0.000000
4.538000	66.000000	-0.006793	0.000000
4.543000	66.000000	-0.016116	0.000000
4.548000	66.000000	-0.007617	0.000000
4.553000	66.000000	-0.007620	0.000000
4.558000	66.000000	-0.013627	0.000000
4.563000	66.000000	-0.007622	0.000000
4.568000	66.000000	-0.011277	0.000000
4.573000	66.000000	-0.015287	0.000000
4.578000	66.000000	-0.010790	0.000000
4.583000	66.000000	-0.012458	0.000000
4.588000	66.000000	-0.015777	0.000000
4.593000	66.000000	-0.006449	0.000000
4.598000	66.000000	-0.011285	0.000000
4.603000	66.000000	-0.007966	0.000000
4.608000	66.000000	-0.010110	0.000000
4.613000	66.000000	-0.008940	0.000000
4.618000	66.000000	-0.010112	0.000000
4.623000	66.000000	-0.014947	0.000000
4.628000	66.000000	-0.016458	0.000000
4.633000	66.000000	-0.007963	0.000000
4.638000	66.000000	-0.007967	0.000000
4.643000	66.000000	-0.007615	0.000000
4.648000	66.000000	-0.011285	0.000000
4.653000	66.000000	-0.009134	0.000000
4.658000	66.000000	-0.012454	0.000000
4.663000	66.000000	-0.009969	0.000000
4.668000	66.000000	-0.013288	0.000000
4.673000	66.000000	-0.018450	0.000000
4.678000	66.000000	-0.012458	0.000000
4.683000	66.000000	-0.015283	0.000000
4.688000	66.000000	-0.014794	0.000000
4.693000	66.000000	-0.005278	0.000000
4.698000	66.000000	-0.010109	0.000000
4.703000	66.000000	-0.012455	0.000000
4.708000	66.000000	-0.008939	0.000000
4.713000	66.000000	-0.014113	0.000000
4.718000	66.000000	-0.005619	0.000000
4.723000	66.000000	-0.010112	0.000000
4.728000	66.000000	-0.010108	0.000000
4.733000	66.000000	-0.012456	0.000000
4.738000	66.000000	-0.009283	0.000000
4.743000	66.000000	-0.016946	0.000000
4.748000	66.000000	-0.016603	0.000000
4.753000	66.000000	-0.007768	0.000000
4.758000	66.000000	-0.007623	0.000000
4.763000	66.000000	-0.012115	0.000000
4.768000	66.000000	-0.010939	0.000000
4.773000	66.000000	-0.007616	0.000000
4.778000	66.000000	-0.016117	0.000000
4.783000	66.000000	-0.015772	0.000000
4.788000	66.000000	-0.012945	0.000000
4.793000	66.000000	-0.014458	0.000000
4.798000	66.000000	-0.012946	0.000000
4.803000	66.000000	-0.016263	0.000000
4.808000	66.000000	-0.012598	0.000000
4.813000	66.000000	-0.006934	0.000000
4.818000	66.000000	-0.022599	0.000000
4.823000	66.000000	-0.013774	0.000000
4.828000	66.000000	-0.015773	0.000000
4.833000	66.000000	-0.011625	0.000000
4.838000	66.000000	-0.007279	0.000000
4.843000	66.000000	-0.007769	0.000000
4.848000	66.000000	-0.014114	0.000000
4.853000	66.000000	-0.014944	0.000000
4.858000	66.000000	-0.008940	0.000000
4.863000	66.000000	-0.015285	0.000000
4.868000	66.000000	-0.009625	0.000000
4.873000	66.000000	-0.015288	0.000000
4.878000	66.000000	-0.004445	0.000000
4.883000	66.000000	-0.020941	0.000000
4.888000	66.000000	-0.010796	0.000000
4.893000	66.000000	-0.012114	0.000000
4.898000	66.000000	-0.014108	0.000000
4.903000	66.000000	-0.004101	0.000000
4.908000	66.000000	-0.016593	0.000000
4.913000	66.000000	-0.012115	0.000000
4.918000	66.000000	-0.015772	0.000000
4.923000	66.000000	-0.014110	0.000000
4.928000	66.000000	-0.012939	0.000000
4.933000	66.000000	-0.010793	0.000000
4.938000	66.000000	-0.017433	0.000000
4.943000	66.000000	-0.019772	0.000000
4.948000	66.000000	-0.014945	0.000000
4.953000	66.000000	-0.018262	0.000000
4.958000	66.000000	-0.021435	0.000000
4.963000	66.000000	-0.016457	0.000000
4.968000	66.000000	-0.010456	0.000000
4.973000	66.000000	-0.011282	0.000000
4.978000	66.000000	-0.007280	0.000000
4.983000	66.000000	-0.012596	0.000000
4.988000	66.000000	-0.020603	0.000000
4.993000	66.000000	-0.010943	0.000000
4.998000	66.000000	-0.013427	0.000000
5.003000	66.000000	-0.014751	0.000000
5.008000	66.000000	-0.020261	0.000000
5.013000	66.000000	-0.016946	0.000000
5.018000	66.000000	-0.018605	0.000000
5.023000	66.000000	-0.014601	0.000000
5.028000	66.000000	-0.023089	0.000000
5.033000	66.000000	-0.016603	0.000000
5.038000	66.000000	-0.012116	0.000000
5.043000	66.000000	-0.011430	0.000000
5.048000	66.000000	-0.023092	0.000000
5.053000	66.000000	-0.017430	0.000000
5.058000	66.000000	-0.012600	0.000000
5.063000	66.000000	-0.012260	0.000000
5.068000	66.000000	-0.009281	0.000000
5.073000	66.000000	-0.012945	0.000000
5.078000	66.000000	-0.016946	0.000000
5.083000	66.000000	-0.016602	0.000000
5.088000	66.000000	-0.016946	0.000000
5.093000	66.000000	-0.013772	0.000000
5.098000	66.000000	-0.004790	0.000000
5.103000	66.000000	-0.014458	0.000000
5.108000	66.000000	-0.011285	0.000000
5.113000	66.000000	-0.015777	0.000000
5.118000	66.000000	-0.006446	0.000000
5.123000	66.000000	-0.011629	0.000000
5.128000	66.000000	-0.002777	0.000000
5.133000	66.000000	-0.009276	0.000000
5.138000	66.000000	-0.008307	0.000000
5.143000	66.000000	-0.012454	0.000000
5.148000	66.000000	-0.008796	0.000000
5.153000	66.000000	-0.009623	0.000000
5.158000	66.000000	-0.006647	0.000000
5.163000	66.000000	-0.011626	0.000000
5.168000	66.000000	-0.012799	0.000000
5.173000	66.000000	-0.018457	0.000000
5.178000	66.000000	-0.014798	0.000000
5.183000	66.000000	-0.013629	0.000000
5.188000	66.000000	-0.010112	0.000000
5.193000	66.000000	-0.014600	0.000000
5.198000	66.000000	-0.011281	0.000000
5.203000	66.000000	-0.014947	0.000000
5.208000	66.000000	-0.010113	0.000000
5.213000	66.000000	-0.016264	0.000000
5.218000	66.000000	-0.019435	0.000000
5.223000	66.000000	-0.006105	0.000000
5.228000	66.000000	-0.015089	0.000000
5.233000	66.000000	-0.011429	0.000000
5.238000	66.000000	-0.012259	0.000000
5.243000	66.000000	-0.015923	0.000000
5.248000	66.000000	-0.021580	0.000000
5.253000	66.000000	-0.014601	0.000000
5.258000	66.000000	-0.016939	0.000000
5.263000	66.000000	-0.018753	0.000000
5.268000	66.000000	-0.014943	0.000000
5.273000	66.000000	-0.013431	0.000000
5.278000	66.000000	-0.018606	0.000000
5.283000	66.000000	-0.012602	0.000000
5.288000	66.000000	-0.017431	0.000000
5.293000	66.000000	-0.017286	0.000000
5.298000	66.000000	-0.021578	0.000000
5.303000	66.000000	-0.016945	0.000000
5.308000	66.000000	-0.008109	0.000000
5.313000	66.000000	-0.016112	0.000000
5.318000	66.000000	-0.009626	0.000000
5.323000	66.000000	-0.010799	0.000000
5.328000	66.000000	-0.009282	0.000000
5.333000	66.000000	-0.011625	0.000000
5.338000	66.000000	-0.018601	0.000000
5.343000	66.000000	-0.003955	0.000000
5.348000	66.000000	-0.011286	0.000000
5.353000	66.000000	-0.019286	0.000000
5.358000	66.000000	-0.010112	0.000000
5.363000	66.000000	-0.010455	0.000000
5.368000	66.000000	-0.013963	0.000000
5.373000	66.000000	-0.020113	0.000000
5.378000	66.000000	-0.019274	0.000000
5.383000	66.000000	-0.012112	0.000000
5.388000	66.000000	-0.013285	0.000000
5.393000	66.000000	-0.019431	0.000000
5.398000	66.000000	-0.015433	0.000000
5.403000	66.000000	-0.004791	0.000000
5.408000	66.000000	-0.016602	0.000000
5.413000	66.000000	-0.010113	0.000000
5.418000	66.000000	-0.015775	0.000000
5.423000	66.000000	-0.010597	0.000000
5.428000	66.000000	-0.017922	0.000000
5.433000	66.000000	-0.009282	0.000000
5.438000	66.000000	-0.015284	0.000000
5.443000	66.000000	-0.011772	0.000000
5.448000	66.000000	-0.020261	0.000000
5.453000	66.000000	-0.010934	0.000000
5.458000	66.000000	-0.010112	0.000000
5.463000	66.000000	-0.016114	0.000000
5.468000	66.000000	-0.016946	0.000000
5.473000	66.000000	-0.013285	0.000000
5.478000	66.000000	-0.024939	0.000000
5.483000	66.000000	-0.018262	0.000000
5.488000	66.000000	-0.018946	0.000000
5.493000	66.000000	-0.010451	0.000000
5.498000	66.000000	-0.018116	0.000000
5.503000	66.000000	-0.012943	0.000000
5.508000	66.000000	-0.014113	0.000000
5.513000	66.000000	-0.017282	0.000000
5.518000	66.000000	-0.017919	0.000000
5.523000	66.000000	-0.011965	0.000000
5.528000	66.000000	-0.010940	0.000000
5.533000	66.000000	-0.015287	0.000000
5.538000	66.000000	-0.014603	0.000000
5.543000	66.000000	-0.018603	0.000000
5.548000	66.000000	-0.018263	0.000000
5.553000	66.000000	-0.014116	0.000000
5.558000	66.000000	-0.006445	0.000000
5.563000	66.000000	-0.012115	0.000000
5.568000	66.000000	-0.014945	0.000000
5.573000	66.000000	-0.019770	0.000000
5.578000	66.000000	-0.014118	0.000000
5.583000	66.000000	-0.010800	0.000000
5.588000	66.000000	-0.017286	0.000000
5.593000	66.000000	-0.016457	0.000000
5.598000	66.000000	-0.015775	0.000000
5.603000	66.000000	-0.011970	0.000000
5.608000	66.000000	-0.011620	0.000000
5.613000	66.000000	-0.013629	0.000000
5.618000	66.000000	-0.020604	0.000000
5.623000	66.000000	-0.024602	0.000000
5.628000	66.000000	-0.022603	0.000000
5.633000	66.000000	-0.018116	0.000000
5.638000	66.000000	-0.012456	0.000000
5.643000	66.000000	-0.006938	0.000000
5.648000	66.000000	-0.017777	0.000000
5.653000	66.000000	-0.015282	0.000000
5.658000	66.000000	-0.019287	0.000000
5.663000	66.000000	-0.018117	0.000000
5.668000	66.000000	-0.018603	0.000000
5.673000	66.000000	-0.014118	0.000000
5.678000	66.000000	-0.014456	0.000000
5.683000	66.000000	-0.018946	0.000000
5.688000	66.000000	-0.022597	0.000000
5.693000	66.000000	-0.012944	0.000000
5.698000	66.000000	-0.016118	0.000000
5.703000	66.000000	-0.014604	0.000000
5.708000	66.000000	-0.019093	0.000000
5.713000	66.000000	-0.014261	0.000000
5.718000	66.000000	-0.018606	0.000000
5.723000	66.000000	-0.021923	0.000000
5.728000	66.000000	-0.022263	0.000000
5.733000	66.000000	-0.010112	0.000000
5.738000	66.000000	-0.016112	0.000000
5.743000	66.000000	-0.014602	0.000000
5.748000	66.000000	-0.015777	0.000000
5.753000	66.000000	-0.016946	0.000000
5.758000	66.000000	-0.010943	0.000000
5.763000	66.000000	-0.013775	0.000000
5.768000	66.000000	-0.013429	0.000000
5.773000	66.000000	-0.013431	0.000000
5.778000	66.000000	-0.020752	0.000000
5.783000	66.000000	-0.015774	0.000000
5.788000	66.000000	-0.009769	0.000000
5.793000	66.000000	-0.018592	0.000000
5.798000	66.000000	-0.017091	0.000000
5.803000	66.000000	-0.011430	0.000000
5.808000	66.000000	-0.017776	0.000000
5.813000	66.000000	-0.012945	0.000000
5.818000	66.000000	-0.018263	0.000000
5.823000	66.000000	-0.011285	0.000000
5.828000	66.000000	-0.016113	0.000000
5.833000	66.000000	-0.012261	0.000000
5.838000	66.000000	-0.009768	0.000000
5.843000	66.000000	-0.012252	0.000000
5.848000	66.000000	-0.019582	0.000000
5.853000	66.000000	-0.021090	0.000000
5.858000	66.000000	-0.017431	0.000000
5.863000	66.000000	-0.017433	0.000000
5.868000	66.000000	-0.014605	0.000000
5.873000	66.000000	-0.016601	0.000000
5.878000	66.000000	-0.013427	0.000000
5.883000	66.000000	-0.014605	0.000000
5.888000	66.000000	-0.010943	0.000000
5.893000	66.000000	-0.012254	0.000000
5.898000	66.000000	-0.017090	0.000000
5.903000	66.000000	-0.020412	0.000000
5.908000	66.000000	-0.018069	0.000000
5.913000	66.000000	-0.024406	0.000000
5.918000	66.000000	-0.020265	0.000000
5.923000	66.000000	-0.020413	0.000000
5.928000	66.000000	-0.017924	0.000000
5.933000	66.000000	-0.022753	0.000000
5.938000	66.000000	-0.012261	0.000000
5.943000	66.000000	-0.015581	0.000000
5.948000	66.000000	-0.020751	0.000000
5.953000	66.000000	-0.020748	0.000000
5.958000	66.000000	-0.017923	0.000000
5.963000	66.000000	-0.018413	0.000000
5.968000	66.000000	-0.013921	0.000000
5.973000	66.000000	-0.019579	0.000000
5.978000	66.000000	-0.015090	0.000000
5.983000	66.000000	-0.022263	0.000000
5.988000	66.000000	-0.021093	0.000000
5.993000	66.000000	-0.017093	0.000000
5.998000	66.000000	-0.026071	0.000000
6.003000	66.000000	-0.023920	0.000000
6.008000	66.000000	-0.015765	0.000000
6.013000	66.000000	-0.021584	0.000000
6.018000	66.000000	-0.017432	0.000000
6.023000	66.000000	-0.013773	0.000000
6.028000	66.000000	-0.012603	0.000000
6.033000	66.000000	-0.014605	0.000000
6.038000	66.000000	-0.016261	0.000000
6.043000	66.000000	-0.020749	0.000000
6.048000	66.000000	-0.013774	0.000000
6.053000	66.000000	-0.022261	0.000000
6.058000	66.000000	-0.017777	0.000000
6.063000	66.000000	-0.020945	0.000000
6.068000	66.000000	-0.016265	0.000000
6.073000	66.000000	-0.023242	0.000000
6.078000	66.000000	-0.013090	0.000000
6.083000	66.000000	-0.014601	0.000000
6.088000	66.000000	-0.021581	0.000000
6.093000	66.000000	-0.023574	0.000000
6.098000	66.000000	-0.018753	0.000000
6.103000	66.000000	-0.013428	0.000000
6.108000	66.000000	-0.014260	0.000000
6.113000	66.000000	-0.013427	0.000000
6.118000	66.000000	-0.013431	0.000000
6.123000	66.000000	-0.015921	0.000000
6.128000	66.000000	-0.015435	0.000000
6.133000	66.000000	-0.019921	0.000000
6.138000	66.000000	-0.017433	0.000000
6.143000	66.000000	-0.015092	0.000000
6.148000	66.000000	-0.019093	0.000000
6.153000	66.000000	-0.019435	0.000000
6.158000	66.000000	-0.015921	0.000000
6.163000	66.000000	-0.024408	0.000000
6.168000	66.000000	-0.015579	0.000000
6.173000	66.000000	-0.011764	0.000000
6.178000	66.000000	-0.017582	0.000000
6.183000	66.000000	-0.019430	0.000000
6.188000	66.000000	-0.015434	0.000000
6.193000	66.000000	-0.024256	0.000000
6.198000	66.000000	-0.017431	0.000000
6.203000	66.000000	-0.023089	0.000000
6.208000	66.000000	-0.017090	0.000000
6.213000	66.000000	-0.020263	0.000000
6.218000	66.000000	-0.013769	0.000000
6.223000	66.000000	-0.016946	0.000000
6.228000	66.000000	-0.018606	0.000000
6.233000	66.000000	-0.013429	0.000000
6.238000	66.000000	-0.013770	0.000000
6.243000	66.000000	-0.013917	0.000000
6.248000	66.000000	-0.012602	0.000000
6.253000	66.000000	-0.015432	0.000000
6.258000	66.000000	-0.011772	0.000000
6.263000	66.000000	-0.017091	0.000000
6.268000	66.000000	-0.017919	0.000000
6.273000	66.000000	-0.018753	0.000000
6.278000	66.000000	-0.016753	0.000000
6.283000	66.000000	-0.011286	0.000000
6.288000	66.000000	-0.021094	0.000000
6.293000	66.000000	-0.017094	0.000000
6.298000	66.000000	-0.015921	0.000000
6.303000	66.000000	-0.022410	0.000000
6.308000	66.000000	-0.017923	0.000000
6.313000	66.000000	-0.018412	0.000000
6.318000	66.000000	-0.016265	0.000000
6.323000	66.000000	-0.018753	0.000000
6.328000	66.000000	-0.025235	0.000000
6.333000	66.000000	-0.021093	0.000000
6.338000	66.000000	-0.012260	0.000000
6.343000	66.000000	-0.019922	0.000000
6.348000	66.000000	-0.020746	0.000000
6.353000	66.000000	-0.023921	0.000000
6.358000	66.000000	-0.022752	0.000000
6.363000	66.000000	-0.017923	0.000000
6.368000	66.000000	-0.017091	0.000000
6.373000	66.000000	-0.016604	0.000000
6.378000	66.000000	-0.021580	0.000000
6.383000	66.000000	-0.015773	0.000000
6.388000	66.000000	-0.015773	0.000000
6.393000	66.000000	-0.025088	0.000000
6.398000	66.000000	-0.021923	0.000000
6.403000	66.000000	-0.011430	0.000000
6.408000	66.000000	-0.013433	0.000000
6.413000	66.000000	-0.015432	0.000000
6.418000	66.000000	-0.022410	0.000000
6.423000	66.000000	-0.017092	0.000000
6.428000	66.000000	-0.017434	0.000000
6.433000	66.000000	-0.019923	0.000000
6.438000	66.000000	-0.020749	0.000000
6.443000	66.000000	-0.021089	0.000000
6.448000	66.000000	-0.018604	0.000000
6.453000	66.000000	-0.019430	0.000000
6.458000	66.000000	-0.015774	0.000000
6.463000	66.000000	-0.010599	0.000000
6.468000	66.000000	-0.019775	0.000000
6.473000	66.000000	-0.019916	0.000000
6.478000	66.000000	-0.020260	0.000000
6.483000	66.000000	-0.015434	0.000000
6.488000	66.000000	-0.017432	0.000000
6.493000	66.000000	-0.013772	0.000000
6.498000	66.000000	-0.020603	0.000000
6.503000	66.000000	-0.021427	0.000000
6.508000	66.000000	-0.013429	0.000000
6.513000	66.000000	-0.009429	0.000000
6.518000	66.000000	-0.019431	0.000000
6.523000	66.000000	-0.017431	0.000000
6.528000	66.000000	-0.019921	0.000000
6.533000	66.000000	-0.013432	0.000000
6.538000	66.000000	-0.012945	0.000000
6.543000	66.000000	-0.008109	0.000000
6.548000	66.000000	-0.013771	0.000000
6.553000	66.000000	-0.016749	0.000000
6.558000	66.000000	-0.013767	0.000000
6.563000	66.000000	-0.022259	0.000000
6.568000	66.000000	-0.020263	0.000000
6.573000	66.000000	-0.021581	0.000000
6.578000	66.000000	-0.014262	0.000000
6.583000	66.000000	-0.013427	0.000000
6.588000	66.000000	-0.025090	0.000000
6.593000	66.000000	-0.018266	0.000000
6.598000	66.000000	-0.014263	0.000000
6.603000	66.000000	-0.012945	0.000000
6.608000	66.000000	-0.018606	0.000000
6.613000	66.000000	-0.011430	0.000000
6.618000	66.000000	-0.020408	0.000000
6.623000	66.000000	-0.015922	0.000000
6.628000	66.000000	-0.008598	0.000000
6.633000	66.000000	-0.019435	0.000000
6.638000	66.000000	-0.019432	0.000000
6.643000	66.000000	-0.015921	0.000000
6.648000	66.000000	-0.019093	0.000000
6.653000	66.000000	-0.018262	0.000000
6.658000	66.000000	-0.026410	0.000000
6.663000	66.000000	-0.015434	0.000000
6.668000	66.000000	-0.017091	0.000000
6.673000	66.000000	-0.016602	0.000000
6.678000	66.000000	-0.012259	0.000000
6.683000	66.000000	-0.014263	0.000000
6.688000	66.000000	-0.022748	0.000000
6.693000	66.000000	-0.014602	0.000000
6.698000	66.000000	-0.023243	0.000000
6.703000	66.000000	-0.011772	0.000000
6.708000	66.000000	-0.014604	0.000000
6.713000	66.000000	-0.014604	0.000000
6.718000	66.000000	-0.017428	0.000000
6.723000	66.000000	-0.018606	0.000000
6.728000	66.000000	-0.017922	0.000000
6.733000	66.000000	-0.012261	0.000000
6.738000	66.000000	-0.016263	0.000000
6.743000	66.000000	-0.017090	0.000000
6.748000	66.000000	-0.017434	0.000000
6.753000	66.000000	-0.019580	0.000000
6.758000	66.000000	-0.010453	0.000000
6.763000	66.000000	-0.012260	0.000000
6.768000	66.000000	-0.019090	0.000000
6.773000	66.000000	-0.024073	0.000000
6.778000	66.000000	-0.020603	0.000000
6.783000	66.000000	-0.021920	0.000000
6.788000	66.000000	-0.017434	0.000000
6.793000	66.000000	-0.020263	0.000000
6.798000	66.000000	-0.017433	0.000000
6.803000	66.000000	-0.008940	0.000000
6.808000	66.000000	-0.010258	0.000000
6.813000	66.000000	-0.017428	0.000000
6.818000	66.000000	-0.016260	0.000000
6.823000	66.000000	-0.015922	0.000000
6.828000	66.000000	-0.013434	0.000000
6.833000	66.000000	-0.016751	0.000000
6.838000	66.000000	-0.014263	0.000000
6.843000	66.000000	-0.017923	0.000000
6.848000	66.000000	-0.011920	0.000000
6.853000	66.000000	-0.013772	0.000000
6.858000	66.000000	-0.014939	0.000000
6.863000	66.000000	-0.024751	0.000000
6.868000	66.000000	-0.015092	0.000000
6.873000	66.000000	-0.015433	0.000000
6.878000	66.000000	-0.018753	0.000000
6.883000	66.000000	-0.021093	0.000000
6.888000	66.000000	-0.018262	0.000000
6.893000	66.000000	-0.027429	0.000000
6.898000	66.000000	-0.011430	0.000000
6.903000	66.000000	-0.017921	0.000000
6.908000	66.000000	-0.016113	0.000000
6.913000	66.000000	-0.023090	0.000000
6.918000	66.000000	-0.022753	0.000000
6.923000	66.000000	-0.017434	0.000000
6.928000	66.000000	-0.014600	0.000000
6.933000	66.000000	-0.014263	0.000000
6.938000	66.000000	-0.017918	0.000000
6.943000	66.000000	-0.020604	0.000000
6.948000	66.000000	-0.012941	0.000000
6.953000	66.000000	-0.009771	0.000000
6.958000	66.000000	-0.010600	0.000000
6.963000	66.000000	-0.021429	0.000000
6.968000	66.000000	-0.014752	0.000000
6.973000	66.000000	-0.014600	0.000000
6.978000	66.000000	-0.014604	0.000000
6.983000	66.000000	-0.017433	0.000000
6.988000	66.000000	-0.014599	0.000000
6.993000	66.000000	-0.019583	0.000000
6.998000	66.000000	-0.017091	0.000000
7.003000	66.000000	-0.012255	0.000000
7.008000	66.000000	-0.019091	0.000000
7.013000	66.000000	-0.017094	0.000000
7.018000	66.000000	-0.023581	0.000000
7.023000	66.000000	-0.015922	0.000000
7.028000	66.000000	-0.015092	0.000000
7.033000	66.000000	-0.019435	0.000000
7.038000	66.000000	-0.017923	0.000000
7.043000	66.000000	-0.014263	0.000000
7.048000	66.000000	-0.013921	0.000000
7.053000	66.000000	-0.022596	0.000000
7.058000	66.000000	-0.012748	0.000000
7.063000	66.000000	-0.016068	0.000000
7.068000	66.000000	-0.018410	0.000000
7.073000	66.000000	-0.015093	0.000000
7.078000	66.000000	-0.019088	0.000000
7.083000	66.000000	-0.017086	0.000000
7.088000	66.000000	-0.015434	0.000000
7.093000	66.000000	-0.012945	0.000000
7.098000	66.000000	-0.014944	0.000000
7.103000	66.000000	-0.012603	0.000000
7.108000	66.000000	-0.013773	0.000000
7.113000	66.000000	-0.016600	0.000000
7.118000	66.000000	-0.014262	0.000000
7.123000	66.000000	-0.010259	0.000000
7.128000	66.000000	-0.015092	0.000000
7.133000	66.000000	-0.021582	0.000000
7.138000	66.000000	-0.019581	0.000000
7.143000	66.000000	-0.019925	0.000000
7.148000	66.000000	-0.014945	0.000000
7.153000	66.000000	-0.020259	0.000000
7.158000	66.000000	-0.018262	0.000000
7.163000	66.000000	-0.014944	0.000000
7.168000	66.000000	-0.016264	0.000000
7.173000	66.000000	-0.019428	0.000000
7.178000	66.000000	-0.014750	0.000000
7.183000	66.000000	-0.015921	0.000000
7.188000	66.000000	-0.018256	0.000000
7.193000	66.000000	-0.016605	0.000000
7.198000	66.000000	-0.024751	0.000000
7.203000	66.000000	-0.013426	0.000000
7.208000	66.000000	-0.016604	0.000000
7.213000	66.000000	-0.012260	0.000000
7.218000	66.000000	-0.017776	0.000000
7.223000	66.000000	-0.016946	0.000000
7.228000	66.000000	-0.023092	0.000000
7.233000	66.000000	-0.011087	0.000000
7.238000	66.000000	-0.013774	0.000000
7.243000	66.000000	-0.019921	0.000000
7.248000	66.000000	-0.020753	0.000000
7.253000	66.000000	-0.018750	0.000000
7.258000	66.000000	-0.019433	0.000000
7.263000	66.000000	-0.011920	0.000000
7.268000	66.000000	-0.017776	0.000000
7.273000	66.000000	-0.016260	0.000000
7.278000	66.000000	-0.020264	0.000000
7.283000	66.000000	-0.020264	0.000000
7.288000	66.000000	-0.020264	0.000000
7.293000	66.000000	-0.013772	0.000000
7.298000	66.000000	-0.016753	0.000000
7.303000	66.000000	-0.014261	0.000000
7.308000	66.000000	-0.018751	0.000000
7.313000	66.000000	-0.018266	0.000000
7.318000	66.000000	-0.017581	0.000000
7.323000	66.000000	-0.016750	0.000000
7.328000	66.000000	-0.013921	0.000000
7.333000	66.000000	-0.012749	0.000000
7.338000	66.000000	-0.019426	0.000000
7.343000	66.000000	-0.019582	0.000000
7.348000	66.000000	-0.021578	0.000000
7.353000	66.000000	-0.016264	0.000000
7.358000	66.000000	-0.025090	0.000000
7.363000	66.000000	-0.019922	0.000000
7.368000	66.000000	-0.017924	0.000000
7.373000	66.000000	-0.014602	0.000000
7.378000	66.000000	-0.016264	0.000000
7.383000	66.000000	-0.014743	0.000000
7.388000	66.000000	-0.011578	0.000000
7.393000	66.000000	-0.013091	0.000000
7.398000	66.000000	-0.017580	0.000000
7.403000	66.000000	-0.023920	0.000000
7.408000	66.000000	-0.022414	0.000000
7.413000	66.000000	-0.020753	0.000000
7.418000	66.000000	-0.018411	0.000000
7.423000	66.000000	-0.016604	0.000000
7.428000	66.000000	-0.017433	0.000000
7.433000	66.000000	-0.018752	0.000000
7.438000	66.000000	-0.021243	0.000000
7.443000	66.000000	-0.022066	0.000000
7.448000	66.000000	-0.017577	0.000000
7.453000	66.000000	-0.015923	0.000000
7.458000	66.000000	-0.019430	0.000000
7.463000	66.000000	-0.014752	0.000000
7.468000	66.000000	-0.017091	0.000000
7.473000	66.000000	-0.022070	0.000000
7.478000	66.000000	-0.017436	0.000000
7.483000	66.000000	-0.014263	0.000000
7.488000	66.000000	-0.015579	0.000000
7.493000	66.000000	-0.012602	0.000000
7.498000	66.000000	-0.019434	0.000000
7.503000	66.000000	-0.015919	0.000000
7.508000	66.000000	-0.020264	0.000000
7.513000	66.000000	-0.023913	0.000000
7.518000	66.000000	-0.011772	0.000000
7.523000	66.000000	-0.013090	0.000000
7.528000	66.000000	-0.011769	0.000000
7.533000	66.000000	-0.014947	0.000000
7.538000	66.000000	-0.013087	0.000000
7.543000	66.000000	-0.021579	0.000000
7.548000	66.000000	-0.014749	0.000000
7.553000	66.000000	-0.012602	0.000000
7.558000	66.000000	-0.020259	0.000000
7.563000	66.000000	-0.019088	0.000000
7.568000	66.000000	-0.015429	0.000000
7.573000	66.000000	-0.016264	0.000000
7.578000	66.000000	-0.017924	0.000000
7.583000	66.000000	-0.021433	0.000000
7.588000	66.000000	-0.019093	0.000000
7.593000	66.000000	-0.019921	0.000000
7.598000	66.000000	-0.021584	0.000000
7.603000	66.000000	-0.020752	0.000000
7.608000	66.000000	-0.021092	0.000000
7.613000	66.000000	-0.013579	0.000000
7.618000	66.000000	-0.015580	0.000000
7.623000	66.000000	-0.022747	0.000000
7.628000	66.000000	-0.026741	0.000000
7.633000	66.000000	-0.026064	0.000000
7.638000	66.000000	-0.022410	0.000000
7.643000	66.000000	-0.016606	0.000000
7.648000	66.000000	-0.015429	0.000000
7.653000	66.000000	-0.013090	0.000000
7.658000	66.000000	-0.020753	0.000000
7.663000	66.000000	-0.008743	0.000000
7.668000	66.000000	-0.015430	0.000000
7.673000	66.000000	-0.017921	0.000000
7.678000	66.000000	-0.018752	0.000000
7.683000	66.000000	-0.023917	0.000000
7.688000	66.000000	-0.020264	0.000000
7.693000	66.000000	-0.021920	0.000000
7.698000	66.000000	-0.018264	0.000000
7.703000	66.000000	-0.019095	0.000000
7.708000	66.000000	-0.014750	0.000000
7.713000	66.000000	-0.020601	0.000000
7.718000	66.000000	-0.013432	0.000000
7.723000	66.000000	-0.017094	0.000000
7.728000	66.000000	-0.021090	0.000000
7.733000	66.000000	-0.012116	0.000000
7.738000	66.000000	-0.021921	0.000000
7.743000	66.000000	-0.014745	0.000000
7.748000	66.000000	-0.016263	0.000000
7.753000	66.000000	-0.016603	0.000000
7.758000	66.000000	-0.017919	0.000000
7.763000	66.000000	-0.020750	0.000000
7.768000	66.000000	-0.022262	0.000000
7.773000	66.000000	-0.016606	0.000000
7.778000	66.000000	-0.026748	0.000000
7.783000	66.000000	-0.012601	0.000000
7.788000	66.000000	-0.024407	0.000000
7.793000	66.000000	-0.017920	0.000000
7.798000	66.000000	-0.014262	0.000000
7.803000	66.000000	-0.017433	0.000000
7.808000	66.000000	-0.017093	0.000000
7.813000	66.000000	-0.015433	0.000000
7.818000	66.000000	-0.022263	0.000000
7.823000	66.000000	-0.021916	0.000000
7.828000	66.000000	-0.015434	0.000000
7.833000	66.000000	-0.019431	0.000000
7.838000	66.000000	-0.012259	0.000000
7.843000	66.000000	-0.023090	0.000000
7.848000	66.000000	-0.020264	0.000000
7.853000	66.000000	-0.021428	0.000000
7.858000	66.000000	-0.023773	0.000000
7.863000	66.000000	-0.013773	0.000000
7.868000	66.000000	-0.018942	0.000000
7.873000	66.000000	-0.016606	0.000000
7.878000	66.000000	-0.020604	0.000000
7.883000	66.000000	-0.021434	0.000000
7.888000	66.000000	-0.016263	0.000000
7.893000	66.000000	-0.016263	0.000000
7.898000	66.000000	-0.018258	0.000000
7.903000	66.000000	-0.020943	0.000000
7.908000	66.000000	-0.023923	0.000000
7.913000	66.000000	-0.016600	0.000000
7.918000	66.000000	-0.023923	0.000000
7.923000	66.000000	-0.022260	0.000000
7.928000	66.000000	-0.020754	0.000000
7.933000	66.000000	-0.017089	0.000000
7.938000	66.000000	-0.018263	0.000000
7.943000	66.000000	-0.019091	0.000000
7.948000	66.000000	-0.018264	0.000000
7.953000	66.000000	-0.021584	0.000000
7.958000	66.000000	-0.023920	0.000000
7.963000	66.000000	-0.026749	0.000000
7.968000	66.000000	-0.024750	0.000000
7.973000	66.000000	-0.016265	0.000000
7.978000	66.000000	-0.021435	0.000000
7.983000	66.000000	-0.017921	0.000000
7.988000	66.000000	-0.013432	0.000000
7.993000	66.000000	-0.019431	0.000000
7.998000	66.000000	-0.021434	0.000000
8.003000	66.000000	-0.017923	0.000000
8.008000	66.000000	-0.021921	0.000000
8.013000	66.000000	-0.021093	0.000000
8.018000	66.000000	-0.019923	0.000000
8.023000	66.000000	-0.023918	0.000000
8.028000	66.000000	-0.019091	0.000000
8.033000	66.000000	-0.019090	0.000000
8.038000	66.000000	-0.017093	0.000000
8.043000	66.000000	-0.016606	0.000000
8.048000	66.000000	-0.019095	0.000000
8.053000	66.000000	-0.015434	0.000000
8.058000	66.000000	-0.018259	0.000000
8.063000	66.000000	-0.023577	0.000000
8.068000	66.000000	-0.016261	0.000000
8.073000	66.000000	-0.021921	0.000000
8.078000	66.000000	-0.017582	0.000000
8.083000	66.000000	-0.013087	0.000000
8.088000	66.000000	-0.014408	0.000000
8.093000	66.000000	-0.024900	0.000000
8.098000	66.000000	-0.016410	0.000000
8.103000	66.000000	-0.020264	0.000000
8.108000	66.000000	-0.020750	0.000000
8.113000	66.000000	-0.013917	0.000000
8.118000	66.000000	-0.018406	0.000000
8.123000	66.000000	-0.018261	0.000000
8.128000	66.000000	-0.025580	0.000000
8.133000	66.000000	-0.016407	0.000000
8.138000	66.000000	-0.020401	0.000000
8.143000	66.000000	-0.013433	0.000000
8.148000	66.000000	-0.027579	0.000000
8.153000	66.000000	-0.018753	0.000000
8.158000	66.000000	-0.021430	0.000000
8.163000	66.000000	-0.015092	0.000000
8.168000	66.000000	-0.020412	0.000000
8.173000	66.000000	-0.026749	0.000000
8.178000	66.000000	-0.020754	0.000000
8.183000	66.000000	-0.024410	0.000000
8.188000	66.000000	-0.018411	0.000000
8.193000	66.000000	-0.019092	0.000000
8.198000	66.000000	-0.025089	0.000000
8.203000	66.000000	-0.025576	0.000000
8.208000	66.000000	-0.016751	0.000000
8.213000	66.000000	-0.017919	0.000000
8.218000	66.000000	-0.018900	0.000000
8.223000	66.000000	-0.020561	0.000000
8.228000	66.000000	-0.021581	0.000000
8.233000	66.000000	-0.020412	0.000000
8.238000	66.000000	-0.016899	0.000000
8.243000	66.000000	-0.014409	0.000000
8.248000	66.000000	-0.019571	0.000000
8.253000	66.000000	-0.015092	0.000000
8.258000	66.000000	-0.018748	0.000000
8.263000	66.000000	-0.022072	0.000000
8.268000	66.000000	-0.024751	0.000000
8.273000	66.000000	-0.023922	0.000000
8.278000	66.000000	-0.024411	0.000000
8.283000	66.000000	-0.023727	0.000000
8.288000	66.000000	-0.021581	0.000000
8.293000	66.000000	-0.018413	0.000000
8.298000	66.000000	-0.020897	0.000000
8.303000	66.000000	-0.021923	0.000000
8.308000	66.000000	-0.016410	0.000000
8.313000	66.000000	-0.019093	0.000000
8.318000	66.000000	-0.021581	0.000000
8.323000	66.000000	-0.016751	0.000000
8.328000	66.000000	-0.019584	0.000000
8.333000	66.000000	-0.022750	0.000000
8.338000	66.000000	-0.018410	0.000000
8.343000	66.000000	-0.025728	0.000000
8.348000	66.000000	-0.022558	0.000000
8.353000	66.000000	-0.018072	0.000000
8.358000	66.000000	-0.024747	0.000000
8.363000	66.000000	-0.024065	0.000000
8.368000	66.000000	-0.022072	0.000000
8.373000	66.000000	-0.014896	0.000000
8.378000	66.000000	-0.017434	0.000000
8.383000	66.000000	-0.018943	0.000000
8.388000	66.000000	-0.016412	0.000000
8.393000	66.000000	-0.013579	0.000000
8.398000	66.000000	-0.022414	0.000000
8.403000	66.000000	-0.020754	0.000000
8.408000	66.000000	-0.024067	0.000000
8.413000	66.000000	-0.030895	0.000000
8.418000	66.000000	-0.013238	0.000000
8.423000	66.000000	-0.023581	0.000000
8.428000	66.000000	-0.011085	0.000000
8.433000	66.000000	-0.018408	0.000000
8.438000	66.000000	-0.020750	0.000000
8.443000	66.000000	-0.022899	0.000000
8.448000	66.000000	-0.018896	0.000000
8.453000	66.000000	-0.013919	0.000000
8.458000	66.000000	-0.017236	0.000000
8.463000	66.000000	-0.015580	0.000000
8.468000	66.000000	-0.022753	0.000000
8.473000	66.000000	-0.022752	0.000000
8.478000	66.000000	-0.018749	0.000000
8.483000	66.000000	-0.017920	0.000000
8.488000	66.000000	-0.012255	0.000000
8.493000	66.000000	-0.025237	0.000000
8.498000	66.000000	-0.018753	0.000000
8.503000	66.000000	-0.019580	0.000000
8.508000	66.000000	-0.019089	0.000000
8.513000	66.000000	-0.011915	0.000000
8.518000	66.000000	-0.022072	0.000000
8.523000	66.000000	-0.027579	0.000000
8.528000	66.000000	-0.013431	0.000000
8.533000	66.000000	-0.022409	0.000000
8.538000	66.000000	-0.020410	0.000000
8.543000	66.000000	-0.019577	0.000000
8.548000	66.000000	-0.019581	0.000000
8.553000	66.000000	-0.019242	0.000000
8.558000	66.000000	-0.020404	0.000000
8.563000	66.000000	-0.022414	0.000000
8.568000	66.000000	-0.017581	0.000000
8.573000	66.000000	-0.019582	0.000000
8.578000	66.000000	-0.017089	0.000000
8.583000	66.000000	-0.022410	0.000000
8.588000	66.000000	-0.019579	0.000000
8.593000	66.000000	-0.019729	0.000000
8.598000	66.000000	-0.014601	0.000000
8.603000	66.000000	-0.022411	0.000000
8.608000	66.000000	-0.021915	0.000000
8.613000	66.000000	-0.021434	0.000000
8.618000	66.000000	-0.021434	0.000000
8.623000	66.000000	-0.021092	0.000000
8.628000	66.000000	-0.024407	0.000000
8.633000	66.000000	-0.018266	0.000000
8.638000	66.000000	-0.019773	0.000000
8.643000	66.000000	-0.020751	0.000000
8.648000	66.000000	-0.014748	0.000000
8.653000	66.000000	-0.017923	0.000000
8.658000	66.000000	-0.020262	0.000000
8.663000	66.000000	-0.021919	0.000000
8.668000	66.000000	-0.024412	0.000000
8.673000	66.000000	-0.015777	0.000000
8.678000	66.000000	-0.020749	0.000000
8.683000	66.000000	-0.017433	0.000000
8.688000	66.000000	-0.016604	0.000000
8.693000	66.000000	-0.021093	0.000000
8.698000	66.000000	-0.019093	0.000000
8.703000	66.000000	-0.017093	0.000000
8.708000	66.000000	-0.017771	0.000000
8.713000	66.000000	-0.014605	0.000000
8.718000	66.000000	-0.017089	0.000000
8.723000	66.000000	-0.017089	0.000000
8.728000	66.000000	-0.017433	0.000000
8.733000	66.000000	-0.021089	0.000000
8.738000	66.000000	-0.014945	0.000000
8.743000	66.000000	-0.017772	0.000000
8.748000	66.000000	-0.017433	0.000000
8.753000	66.000000	-0.018604	0.000000
8.758000	66.000000	-0.021093	0.000000
8.763000	66.000000	-0.014600	0.000000
8.768000	66.000000	-0.015433	0.000000
8.773000	66.000000	-0.018266	0.000000
8.778000	66.000000	-0.018252	0.000000
8.783000	66.000000	-0.021771	0.000000
8.788000	66.000000	-0.022750	0.000000
8.793000	66.000000	-0.016263	0.000000
8.798000	66.000000	-0.017429	0.000000
8.803000	66.000000	-0.023090	0.000000
8.808000	66.000000	-0.017434	0.000000
8.813000	66.000000	-0.022753	0.000000
8.818000	66.000000	-0.021582	0.000000
8.823000	66.000000	-0.024409	0.000000
8.828000	66.000000	-0.018264	0.000000
8.833000	66.000000	-0.020753	0.000000
8.838000	66.000000	-0.023583	0.000000
8.843000	66.000000	-0.017924	0.000000
8.848000	66.000000	-0.026069	0.000000
8.853000	66.000000	-0.020259	0.000000
8.858000	66.000000	-0.025580	0.000000
8.863000	66.000000	-0.019084	0.000000
8.868000	66.000000	-0.014750	0.000000
8.873000	66.000000	-0.018262	0.000000
8.878000	66.000000	-0.013432	0.000000
8.883000	66.000000	-0.016942	0.000000
8.888000	66.000000	-0.015921	0.000000
8.893000	66.000000	-0.014746	0.000000
8.898000	66.000000	-0.014263	0.000000
8.903000	66.000000	-0.016602	0.000000
8.908000	66.000000	-0.012602	0.000000
8.913000	66.000000	-0.014947	0.000000
8.918000	66.000000	-0.016263	0.000000
8.923000	66.000000	-0.014602	0.000000
8.928000	66.000000	-0.012111	0.000000
8.933000	66.000000	-0.020264	0.000000
8.938000	66.000000	-0.018597	0.000000
8.943000	66.000000	-0.023430	0.000000
8.948000	66.000000	-0.017287	0.000000
8.953000	66.000000	-0.019432	0.000000
8.958000	66.000000	-0.021242	0.000000
8.963000	66.000000	-0.022414	0.000000
8.968000	66.000000	-0.020750	0.000000
8.973000	66.000000	-0.015430	0.000000
8.978000	66.000000	-0.014602	0.000000
8.983000	66.000000	-0.017094	0.000000
8.988000	66.000000	-0.018263	0.000000
8.993000	66.000000	-0.017572	0.000000
8.998000	66.000000	-0.015092	0.000000
9.003000	66.000000	-0.021430	0.000000
9.008000	66.000000	-0.017920	0.000000
9.013000	66.000000	-0.018751	0.000000
9.018000	66.000000	-0.013920	0.000000
9.023000	66.000000	-0.013776	0.000000
9.028000	66.000000	-0.021092	0.000000
9.033000	66.000000	-0.020412	0.000000
9.038000	66.000000	-0.015777	0.000000
9.043000	66.000000	-0.018266	0.000000
9.048000	66.000000	-0.010600	0.000000
9.053000	66.000000	-0.024601	0.000000
9.058000	66.000000	-0.023923	0.000000
9.063000	66.000000	-0.018262	0.000000
9.068000	66.000000	-0.020754	0.000000
9.073000	66.000000	-0.017924	0.000000
9.078000	66.000000	-0.014115	0.000000
9.083000	66.000000	-0.021430	0.000000
9.088000	66.000000	-0.022751	0.000000
9.093000	66.000000	-0.012747	0.000000
9.098000	66.000000	-0.022263	0.000000
9.103000	66.000000	-0.022263	0.000000
9.108000	66.000000	-0.018745	0.000000
9.113000	66.000000	-0.011915	0.000000
9.118000	66.000000	-0.020263	0.000000
9.123000	66.000000	-0.019919	0.000000
9.128000	66.000000	-0.020750	0.000000
9.133000	66.000000	-0.017089	0.000000
9.138000	66.000000	-0.012261	0.000000
9.143000	66.000000	-0.016751	0.000000
9.148000	66.000000	-0.015092	0.000000
9.153000	66.000000	-0.021434	0.000000
9.158000	66.000000	-0.020750	0.000000
9.163000	66.000000	-0.025767	0.000000
9.168000	66.000000	-0.012600	0.000000
9.173000	66.000000	-0.015775	0.000000
9.178000	66.000000	-0.018411	0.000000
9.183000	66.000000	-0.021093	0.000000
9.188000	66.000000	-0.020754	0.000000
9.193000	66.000000	-0.021091	0.000000
9.198000	66.000000	-0.026547	0.000000
9.203000	66.000000	-0.025237	0.000000
9.208000	66.000000	-0.022414	0.000000
9.213000	66.000000	-0.025240	0.000000
9.218000	66.000000	-0.024751	0.000000
9.223000	66.000000	-0.013089	0.000000
9.228000	66.000000	-0.024071	0.000000
9.233000	66.000000	-0.016069	0.000000
9.238000	66.000000	-0.025090	0.000000
9.243000	66.000000	-0.019095	0.000000
9.248000	66.000000	-0.019242	0.000000
9.253000	66.000000	-0.019582	0.000000
9.258000	66.000000	-0.018258	0.000000
9.263000	66.000000	-0.018070	0.000000
9.268000	66.000000	-0.019921	0.000000
9.273000	66.000000	-0.021584	0.000000
9.278000	66.000000	-0.021920	0.000000
9.283000	66.000000	-0.015092	0.000000
9.288000	66.000000	-0.017920	0.000000
9.293000	66.000000	-0.025579	0.000000
9.298000	66.000000	-0.015922	0.000000
9.303000	66.000000	-0.020754	0.000000
9.308000	66.000000	-0.017241	0.000000
9.313000	66.000000	-0.018413	0.000000
9.318000	66.000000	-0.019095	0.000000
9.323000	66.000000	-0.017582	0.000000
9.328000	66.000000	-0.019241	0.000000
9.333000	66.000000	-0.019922	0.000000
9.338000	66.000000	-0.021923	0.000000
9.343000	66.000000	-0.020412	0.000000
9.348000	66.000000	-0.020412	0.000000
9.353000	66.000000	-0.009770	0.000000
9.358000	66.000000	-0.026895	0.000000
9.363000	66.000000	-0.026071	0.000000
9.368000	66.000000	-0.024407	0.000000
9.373000	66.000000	-0.019584	0.000000
9.378000	66.000000	-0.022752	0.000000
9.383000	66.000000	-0.027572	0.000000
9.388000	66.000000	-0.025920	0.000000
9.393000	66.000000	-0.019579	0.000000
9.398000	66.000000	-0.023240	0.000000
9.403000	66.000000	-0.020753	0.000000
9.408000	66.000000	-0.026071	0.000000
9.413000	66.000000	-0.025729	0.000000
9.418000	66.000000	-0.020070	0.000000
9.423000	66.000000	-0.016751	0.000000
9.428000	66.000000	-0.019922	0.000000
9.433000	66.000000	-0.019584	0.000000
9.438000	66.000000	-0.010254	0.000000
9.443000	66.000000	-0.019774	0.000000
9.448000	66.000000	-0.020265	0.000000
9.453000	66.000000	-0.020749	0.000000
9.458000	66.000000	-0.020072	0.000000
9.463000	66.000000	-0.018266	0.000000
9.468000	66.000000	-0.017573	0.000000
9.473000	66.000000	-0.019582	0.000000
9.478000	66.000000	-0.021427	0.000000
9.483000	66.000000	-0.019921	0.000000
9.488000	66.000000	-0.020754	0.000000
9.493000	66.000000	-0.022752	0.000000
9.498000	66.000000	-0.019924	0.000000
9.503000	66.000000	-0.025091	0.000000
9.508000	66.000000	-0.027578	0.000000
9.513000	66.000000	-0.023920	0.000000
9.518000	66.000000	-0.018603	0.000000
9.523000	66.000000	-0.020753	0.000000
9.528000	66.000000	-0.019579	0.000000
9.533000	66.000000	-0.022752	0.000000
9.538000	66.000000	-0.015435	0.000000
9.543000	66.000000	-0.017920	0.000000
9.548000	66.000000	-0.017919	0.000000
9.553000	66.000000	-0.012259	0.000000
9.558000	66.000000	-0.017094	0.000000
9.563000	66.000000	-0.022750	0.000000
9.568000	66.000000	-0.015433	0.000000
9.573000	66.000000	-0.020265	0.000000
9.578000	66.000000	-0.025920	0.000000
9.583000	66.000000	-0.023087	0.000000
9.588000	66.000000	-0.020261	0.000000
9.593000	66.000000	-0.019088	0.000000
9.598000	66.000000	-0.023241	0.000000
9.603000	66.000000	-0.023581	0.000000
9.608000	66.000000	-0.015772	0.000000
9.613000	66.000000	-0.024261	0.000000
9.618000	66.000000	-0.012599	0.000000
9.623000	66.000000	-0.020750	0.000000
9.628000	66.000000	-0.020261	0.000000
9.633000	66.000000	-0.017240	0.000000
9.638000	66.000000	-0.013090	0.000000
9.643000	66.000000	-0.019774	0.000000
9.648000	66.000000	-0.015580	0.000000
9.653000	66.000000	-0.020412	0.000000
9.658000	66.000000	-0.017923	0.000000
9.663000	66.000000	-0.019578	0.000000
9.668000	66.000000	-0.018261	0.000000
9.673000	66.000000	-0.019920	0.000000
9.678000	66.000000	-0.022753	0.000000
9.683000	66.000000	-0.017434	0.000000
9.688000	66.000000	-0.019432	0.000000
9.693000	66.000000	-0.014745	0.000000
9.698000	66.000000	-0.017094	0.000000
9.703000	66.000000	-0.017924	0.000000
9.708000	66.000000	-0.018753	0.000000
9.713000	66.000000	-0.020263	0.000000
9.718000	66.000000	-0.015435	0.000000
9.723000	66.000000	-0.019920	0.000000
9.728000	66.000000	-0.021581	0.000000
9.733000	66.000000	-0.019583	0.000000
9.738000	66.000000	-0.018411	0.000000
9.743000	66.000000	-0.017580	0.000000
9.748000	66.000000	-0.019921	0.000000
9.753000	66.000000	-0.024751	0.000000
9.758000	66.000000	-0.015922	0.000000
9.763000	66.000000	-0.020751	0.000000
9.768000	66.000000	-0.024411	0.000000
9.773000	66.000000	-0.018606	0.000000
9.778000	66.000000	-0.024411	0.000000
9.783000	66.000000	-0.017436	0.000000
9.788000	66.000000	-0.011919	0.000000
9.793000	66.000000	-0.014605	0.000000
9.798000	66.000000	-0.014263	0.000000
9.803000	66.000000	-0.022744	0.000000
9.808000	66.000000	-0.015923	0.000000
9.813000	66.000000	-0.015434	0.000000
9.818000	66.000000	-0.016410	0.000000
9.823000	66.000000	-0.015433	0.000000
9.828000	66.000000	-0.014064	0.000000
9.833000	66.000000	-0.016752	0.000000
9.838000	66.000000	-0.018412	0.000000
9.843000	66.000000	-0.016603	0.000000
9.848000	66.000000	-0.025091	0.000000
9.853000	66.000000	-0.020264	0.000000
9.858000	66.000000	-0.016265	0.000000
9.863000	66.000000	-0.020750	0.000000
9.868000	66.000000	-0.019425	0.000000
9.873000	66.000000	-0.029536	0.000000
9.878000	66.000000	-0.029690	0.000000
9.883000	66.000000	-0.047292	0.000000
9.888000	66.000000	-0.073008	0.000000
9.893000	66.000000	-0.071348	0.000000
9.898000	66.000000	-0.065049	0.000000
9.903000	66.000000	-0.066040	0.000000
9.908000	66.000000	-0.092913	0.000000
9.913000	66.000000	-0.094565	0.000000
9.918000	66.000000	-0.086778	0.000000
9.923000	66.000000	-0.080463	0.000000
9.928000	66.000000	-0.073008	0.000000
9.933000	66.000000	-0.070520	0.000000
9.938000	66.000000	-0.067202	0.000000
9.943000	66.000000	-0.061557	0.000000
9.948000	66.000000	-0.056581	0.000000
9.953000	66.000000	-0.063549	0.000000
9.958000	66.000000	-0.072339	0.000000
9.963000	66.000000	-0.084617	0.000000
9.968000	66.000000	-0.085119	0.000000
9.973000	66.000000	-0.074004	0.000000
9.978000	66.000000	-0.068034	0.000000
9.983000	66.000000	-0.071514	0.000000
9.988000	66.000000	-0.065212	0.000000
9.993000	66.000000	-0.065875	0.000000
[truncated: 58,081 more rows]
